# Supplementary material for: DIRT/3D: 3D root phenotyping for field-grown maize (Zea mays)
Source: Plant Physiol. 2021 Jul 8;187(2):739–57. doi: 10.1093/plphys/kiab311 (PMC8491025; doi:10.1093/plphys/kiab311)
Supplement: kiab311_Supplementary_Data [file kiab311_supplementary_data.zip]

Archive with 8 entries (8 files):
- supplemental data SD1.docx
- supplemental data SD2.xlsx
- supplemental data SD3.docx
- supplemental figures.pdf
- supplemental video SV1.mp4
- supplemental video SV2.mp4
- supplemental video SV3.mp4
- supplemental video SV4.mp4
