# Supplementary material for: DIRT/3D: 3D root phenotyping for field-grown maize (Zea mays)
Source: Plant Physiol. 2021 Jul 8;187(2):739–57. doi: 10.1093/plphys/kiab311 (PMC8491025; doi:10.1093/plphys/kiab311)
Supplement: kiab311_Supplementary_Data [file kiab311_supplementary_data.zip › supplemental data SD2.xlsx]

## Sheet: DIRT3D_Data
DIRT3D_Data
root system diameter max	B101	B112	DKIB014	DKPB80X3IIH6	H96X3IIH6	LH59XPHG29	LH123HT	PA762	PA762X3IIH6	PHG50XPHG47	PHZ51	PHZ51XLH59		Variation_total	2050.69			standard deviation of all trait values	45.2846	root system diameter max
	201.885	155.433	159.987	226.214	255.681	234.512	161.971	167.715	157.57	227.169	210.011	159.766		Variance_avg	405.954	H1	0.834753	average of all values	197.32
	208.036	160.964	153.195	267.315	225.677	259.637	144.131	156.562	153.641	268.428	223.185	120.553			15.4235	RVP	5.05154	Ve = Error Mean Square	5.06297
	208.223	158.644	155.639	259.54	216.086	259.343	159.43	151.778	153.543	269.714	315.008	169.753						Vg	0.112301
	203.57	146.838	157.789	248.51	216.369	247.672	151.374	145.014	154.554	262.236	227.062	166.195						Vp	0.175588
	201.717	133.481	149.683	248.836	255.681	234.949	173.771	157.99	149.825	168.561	202.053	166.432						H2	0.639571
		147.555		222.771	248.245			152.777			239.145
		153.354		248.836	237.695			152.777			165.427
				267.315	238.006			157.295			243.604
				235.946	213.076			148.103			215.116
					238.006			154.419
Average	204.686	150.896	155.258	247.254	234.452	247.223	158.135	154.443	153.826	239.221	226.735	156.54
Variance(S2)	10.4093	86.4906	16.062	266.543	258.397	153.363	125.67	38.1242	7.66781	1862.68	1628.25	417.792
standard deviation(s)	2.88573	9.30003	4.00774	16.3261	16.0747	12.384	11.2103	6.17448	2.76908	43.1588	40.3516	20.44
root system diameter min	B101	B112	DKIB014	DKPB80X3IIH6	H96X3IIH6	LH59XPHG29	LH123HT	PA762	PA762X3IIH6	PHG50XPHG47	PHZ51	PHZ51XLH59		Variation_total	2674.69			standard deviation of all trait values	51.7174	root system diameter min
	39.3676	15.1547	33.5972	39.3248	36.2305	34.0042	30.2885	31.7653	34.5708	227.169	34.2522	34.126		Variance_avg	162.465	H1	0.942737	average of all values	45.8638
	40.567	15.694	32.171	46.4696	31.9789	37.6474	26.9525	29.6529	33.7088	268.428	36.401	25.7501			5.6057	RVP	16.4632	Ve = Error Mean Square	5.78218
	40.6034	15.4678	32.6841	45.1181	30.6198	37.6047	29.8134	28.7467	33.6873	269.714	51.377	36.2593						Vg	0.0123762
	39.6962	14.3167	33.1356	43.2006	30.6599	35.9124	28.307	27.4656	33.9091	262.236	37.0331	35.4994						Vp	0.0846535
	39.3348	13.0144	31.4334	43.2572	36.2305	34.0676	32.4951	29.9232	32.8715	168.561	32.9543	35.5499						H2	0.146199
		14.3866		38.7263	35.1768			28.936			39.0039
		14.9521		43.2572	33.6818			28.936			26.9807
				46.4696	33.7259			29.7916			39.7311
				41.0165	30.1933			28.0506			35.0848
					33.7259			29.247
Average	39.9138	14.7123	32.6042	42.9822	33.2223	35.8473	29.5713	29.2515	33.7495	239.221	36.9798	33.4369
Variance(S2)	0.395812	0.822201	0.708334	8.05488	5.18846	3.22445	4.39457	1.36761	0.3691	1862.68	43.3127	19.0618
standard deviation(s)	0.629136	0.906753	0.841626	2.83811	2.27782	1.79568	2.09632	1.16945	0.607536	43.1588	6.58124	4.36598
root system diameter	B101	B112	DKIB014	DKPB80X3IIH6	H96X3IIH6	LH59XPHG29	LH123HT	PA762	PA762X3IIH6	PHG50XPHG47	PHZ51	PHZ51XLH59		Variation_total	1770.96			standard deviation of all trait values	42.0828	root system diameter
	181.111	124.098	142.052	200.856	223.823	205.292	141.789	146.818	141.639	204.202	183.843	127.573		Variance_avg	312.734	H1	0.849914	average of all values	172.288
	186.629	128.514	136.022	237.349	197.558	227.287	126.172	137.055	138.108	241.29	195.377	96.2613			13.4529	RVP	5.66285	Ve = Error Mean Square	4.705
	186.796	126.662	138.192	230.446	189.162	227.029	139.565	132.866	138.02	242.446	275.758	135.548						Vg	0.105261
	182.623	117.235	140.1	220.652	189.41	216.812	132.513	126.945	138.928	235.724	198.77	132.707						Vp	0.164073
	180.96	106.571	132.903	220.941	223.823	205.674	152.119	138.304	134.677	151.519	176.877	132.896						H2	0.641547
		117.808		197.799	217.314			133.741			209.347
		122.438		220.941	208.078			133.741			144.815
				237.349	208.351			137.696			213.251
				209.496	186.527			129.649			188.313
					208.351			135.178
Average	183.624	120.475	137.854	219.536	205.24	216.419	138.432	135.199	138.275	215.036	198.483	124.997
Variance(S2)	8.37725	55.1328	12.6627	210.133	198.016	117.526	96.3044	29.2155	6.19575	1505.08	1247.77	266.385
standard deviation(s)	2.89435	7.42514	3.55847	14.496	14.0718	10.8409	9.81348	5.40514	2.48913	38.7954	35.3238	16.3213
root system eccentricity	B101	B112	DKIB014	DKPB80X3IIH6	H96X3IIH6	LH59XPHG29	LH123HT	PA762	PA762X3IIH6	PHG50XPHG47	PHZ51	PHZ51XLH59		Variation_total	0.0184755			standard deviation of all trait values	0.135924	root system eccentricity
	0.676401	0.84009	0.927246	0.928215	0.763672	0.694753	0.719915	0.939927	0.989642	0.621107	0.76182	0.813875		Variance_avg	0.018748	H1	0.496339	average of all values	0.759272
	0.796533	0.927473	0.920484	0.665541	0.802529	0.88449	0.731543	0.908725	0.945934	0.754271	0.528596	0.841329			0.124576	RVP	0.985463	Ve = Error Mean Square	0.0151968
	0.82147	0.903893	0.966429	1.03809	0.725955	0.884275	0.723798	0.812507	0.812507	0.744809	0.748212	0.800184						Vg	0.0107021
	0.676401	0.800306	0.692972	0.548274	0.540421	0.818607	0.702455	0.812507	0.680293	0.79523	0.563689	0.797236						Vp	0.010892
	0.868389	0.868947	0.41319	1.00083	0.819716	0.689778	0.566679	0.710925	0.73003	0.860253	0.73435	0.666372						H2	0.98256
		0.480707		0.88474	0.763672			0.680293			0.617024
		0.313352		0.821139	0.996506			0.680293			0.740018
				0.658897	0.713826			0.804766			0.709362
				0.666902	0.767381			0.73003			0.528314
					0.784282			0.676182
Average	0.767839	0.733539	0.784064	0.801403	0.767796	0.794381	0.688878	0.775616	0.831681	0.755134	0.659043	0.783799
Variance(S2)	0.00763289	0.0568764	0.0545534	0.0300175	0.0125421	0.00941372	0.00478	0.00917897	0.0179061	0.00768208	0.00977981	0.00461307
standard deviation(s)	0.0873664	0.238488	0.233567	0.173256	0.111992	0.0970243	0.0691375	0.0958069	0.133814	0.0876475	0.0988929	0.0679196
youngest nodal root eccentricity	B101	B112	DKIB014	DKPB80X3IIH6	H96X3IIH6	LH59XPHG29	LH123HT	PA762	PA762X3IIH6	PHG50XPHG47	PHZ51	PHZ51XLH59		Variation_total	0.0367763			standard deviation of all trait values	0.191772	brace root eccentricity
	0.603057	0.417029	0.521286	0.356559	0.337793	0.590791	0.863729	0.451781	0.603057	0.942277	0.914536	0.489984		Variance_avg	0.0645991	H1	0.362774	average of all values	0.544076
	0.640748	0.312771	0.347524	0.337793	0.469157	0.764552	0.812921	0.590791	0.678439	0.829204	0.812921	0.603057			0.130183	RVP	0.569301	Ve = Error Mean Square	0.0214407
	0.829204	0.590791	0.590791	0.431625	0.206429	0.590791	0.914536	0.486533	0.527675	0.640748	0.651061	0.452293						Vg	0.00895218
	0.603057	0.590791	0.486533	0.300261	0.225195	0.7298	1.06696	0.486533	0.489984	0.640748	0.347524	0.527675						Vp	0.00922019
	0.979968	0.521286	0.521286	0.281494	0.225195	0.695048	0.660499	0.451781	0.716131	0.678439	0.625543	0.640748						H2	0.970932
		0.452293		0.305298	0.366357			0.438272			0.660295
		0.527675		0.325651	0.244238			0.464053			0.521286
				0.366357	0.407064			0.489833			0.799305
				0.44777	0.325651			0.36093			0.625543
					0.366357			0.335149
Average	0.731207	0.488085	0.493484	0.350307	0.316898	0.674196	0.863729	0.459793	0.603057	0.746283	0.664317	0.542752
Variance(S2)	0.0883226	0.0457695	0.0254082	0.0118305	0.0339932	0.020099	0.0688978	0.25361	0.0289948	0.0566514	0.12243	0.0191812
standard deviation(s)	0.167715	0.120732	0.0899543	0.0613815	0.104047	0.080006	0.148128	0.284196	0.0960938	0.13432	0.19746	0.0781579
Youngest - 2nd youngest whorl distance	B101	B112	DKIB014	DKPB80X3IIH6	H96X3IIH6	LH59XPHG29	LH123HT	PA762	PA762X3IIH6	PHG50XPHG47	PHZ51	PHZ51XLH59		Variation_total	70.2398			standard deviation of all trait values	8.38092	whorl distance
	15.8717	37.4134	28.8745	26.5413	24.8978	32.8006	15.291	36.7672	16.9574	18.8555	15.6053	25.6687		Variance_avg	4.87785	H1	0.935064	average of all values	25.3243
	16.9574	33.0333	27.4758	25.4688	25.0121	36.6213	17.2257	38.8792	13.0147	17.3944	10.7857	27.4528			2.12421	RVP	14.3997	Ve = Error Mean Square	0.937015
	20.3936	39.3678	25.8853	26.5332	24.5575	35.8198	17.8923	35.351	15.9213	22.1885	11.323	26.0661						Vg	0.0511914
	13.0333	33.0299	26.1496	23.9513	26.3014	36.8801	16.5839	36.4381	13.3509	17.7869	12.2695	27.9268						Vp	0.0629041
	16.3165	38.268	29.3825	30.3473	26.211	33.9999	14.0196	39.2332	17.7037	17.7752	11.7043	27.3601						H2	0.813801
		37.7175		26.8628	28.3172			35.5825			10.8693
		33.8635		29.3622	27.3748			39.0853			16.1972
				28.2839	30.6363			30.3661			17.5076
				23.8903	27.2299			30.6399			16.9295
					29.0634			33.9777
Average	16.5145	36.0991	27.5535	26.8046	26.9601	35.2243	16.2025	35.632	15.3896	18.8001	13.6879	26.8949
Variance(S2)	6.95371	7.25858	2.4625	4.98066	3.87115	3.10526	2.4109	10.3162	4.47305	3.8843	7.8722	0.945725
standard deviation(s)	2.63699	2.69417	1.56923	2.23174	1.96752	1.76218	1.55271	3.21188	2.11496	1.97086	2.80574	0.972484
number of youngest nodal root	B101	B112	DKIB014	DKPB80X3IIH6	H96X3IIH6	LH59XPHG29	LH123HT	PA762	PA762X3IIH6	PHG50XPHG47	PHZ51	PHZ51XLH59		Variation_total	12.4753			standard deviation of all trait values	3.53204	number of brace root
	16	12	15	19	18	17	17	13	16	25	18	13		Variance_avg	9.88234	H1	0.557989	average of all values	16.575
	17	9	10	18	25	22	16	17	18	22	16	16			3.04813	RVP	1.26238	Ve = Error Mean Square	0.394894
	22	17	17	23	11	17	18	14	14	17	16	12						Vg	0.0459543
	16	17	14	16	12	21	21	14	13	17	10	14						Vp	0.0508905
	26	15	15	15	12	20	13	13	19	18	18	17						H2	0.903004
		12		15	18			17			19
		14		16	12			18			15
				18	20			19			23
				22	16			14			18
					18			13
Average	19.4	13.7143	14.2	18	16.2	19.4	17	15.2	16	19.8	17	14.4
Variance(S2)	19.8	8.57143	6.7	8.5	20.1778	5.3	8.5	5.28889	6.5	12.7	12.25	4.3
standard deviation(s)	4.44972	2.9277	2.58844	2.91548	4.49197	2.30217	2.91548	2.29976	2.54951	3.56371	3.5	2.07364
	204.686	150.896	155.258	247.254	234.452	247.223	158.135	154.443	153.826	239.221	226.735	156.54
number of 2nd youngest nodal root	B101	B112	DKIB014	DKPB80X3IIH6	H96X3IIH6	LH59XPHG29	LH123HT	PA762	PA762X3IIH6	PHG50XPHG47	PHZ51	PHZ51XLH59		Variation_total	28.0703			standard deviation of all trait values	5.29814	number of crown root
	23	21	24	18	25	19	28	15	29	18	18	18		Variance_avg	32.0721	H1	0.46673	average of all values	21.425
	20	14	15	22	13	26	26	22	29	16	20	34			4.98758	RVP	0.875224	Ve = Error Mean Square	0.59235
	17	18	21	18	19	22	21	21	36	42	23	19						Vg	0.0504546
	23	19	17	19	17	20	26	37	19	21	19	25						Vp	0.0578589
	18	20	28	21	21	21	18	19	17	13	17	27						H2	0.872027
		24		18	20			19			21
		18		25	19			29			22
				18	27			18			18
				19	30			17			20
					21			19
Average	20.2	19.1429	21	19.7778	21.2	21.6	23.8	21.6	26	22	19.7778	24.6
Variance(S2)	7.7	9.47619	27.5	5.94444	24.6222	7.3	17.2	43.3778	62	133.5	3.94444	42.3
standard deviation(s)	2.77489	3.07834	5.24404	2.43812	4.96208	2.70185	4.14729	6.58618	7.87401	11.5542	1.98606	6.50385
stem diameter	B101	B112	DKIB014	DKPB80X3IIH6	H96X3IIH6	LH59XPHG29	LH123HT	PA762	PA762X3IIH6	PHG50XPHG47	PHZ51	PHZ51XLH59		Variation_total	86.5028			standard deviation of all trait values	9.30069	stem root diameter
	40.3518	31.8638	32.7972	46.3739	54.3016	48.0749	33.204	34.7289	32.3018	46.5696	41.9759	32.7521		Variance_avg	16.8408	H1	0.837041	average of all values	40.5613
	41.5812	32.9976	31.405	54.7995	47.9293	53.2257	29.5469	32.4195	31.4964	55.0277	44.6092	24.7133			3.15796	RVP	5.1365	Ve = Error Mean Square	1.03985
	41.6185	32.5221	31.9059	53.2057	45.8924	53.1653	32.6831	31.4287	31.4763	55.2914	62.9623	34.7994						Vg	0.0666116
	40.6886	30.1017	32.3467	50.9445	45.9525	50.7728	31.0317	30.0281	31.6835	53.7584	45.3839	34.0701						Vp	0.0796097
	40.3181	27.3636	30.6849	51.0113	54.3016	48.1645	35.623	32.715	30.714	34.5549	40.3853	34.1186						H2	0.836727
		30.2488		45.6681	52.7223			32.4469			47.7991
		31.4376		51.0113	50.4816			32.4469			33.0647
				54.7995	50.5478			33.4062			48.6903
				48.3688	45.2532			31.454			42.9963
					50.5478			32.7955
Average	40.9116	30.9336	31.828	50.687	49.793	50.6806	32.4177	32.387	31.5344	49.0404	45.3186	32.0907
Variance(S2)	0.41585	3.63477	0.675005	11.2015	11.6551	6.44507	5.2813	1.57323	0.32224	78.2791	65.0487	17.5577
standard deviation(s)	0.644864	1.90651	0.821587	3.34686	3.41395	2.53871	2.29811	1.25429	0.567662	8.84755	8.06528	4.19019
youngest nodal root diameter	B101	B112	DKIB014	DKPB80X3IIH6	H96X3IIH6	LH59XPHG29	LH123HT	PA762	PA762X3IIH6	PHG50XPHG47	PHZ51	PHZ51XLH59		Variation_total	1.45293			standard deviation of all trait values	1.20538	brace root diameter
	4.77563	3.47706	3.57892	2.73264	3.19978	5.24605	5.29722	3.7897	3.82292	5.51151	6.69666	3.87621		Variance_avg	0.335142	H1	0.812568	average of all values	4.0653
	4.92114	3.60079	3.42699	3.22912	2.82429	5.80812	4.71378	3.53769	3.7276	6.51253	7.11676	2.92482			0.420977	RVP	4.33527	Ve = Error Mean Square	0.134765
	4.92555	3.54889	3.48165	3.13521	2.70426	5.80153	5.21413	3.42958	3.72521	6.54374	8.04474	4.11851						Vg	0.0235187
	4.81549	3.28477	3.52975	3.00197	2.70781	5.54045	4.95067	3.27674	3.74975	6.3623	4.95241	4.03219						Vp	0.0252033
	4.77165	2.98599	3.34842	3.0059	3.19978	5.25583	5.68314	3.56994	3.63501	4.08957	4.40695	4.03794						H2	0.933161
		3.57995		2.9186	3.36943			2.62662			5.21595
		3.72065		3.26008	3.22623			2.62662			3.60811
				3.50218	3.23046			2.70428			5.31321
				3.0912	2.89208			2.54625			4.69186
					3.23046			2.65484
Average	4.84189	3.45687	3.47315	3.09743	3.05846	5.5304	5.17179	3.07623	3.7321	5.80393	5.56074	3.79793
Variance(S2)	0.0058247	0.0609438	0.00803777	0.0489541	0.0616544	0.0767461	0.134418	0.236878	0.00451352	1.09643	2.04137	0.245926
standard deviation(s)	0.0763197	0.246868	0.0896536	0.221256	0.248303	0.277031	0.36663	0.486701	0.0671828	1.04711	1.42877	0.495909
2nd youngest nodal root diameter	B101	B112	DKIB014	DKPB80X3IIH6	H96X3IIH6	LH59XPHG29	LH123HT	PA762	PA762X3IIH6	PHG50XPHG47	PHZ51	PHZ51XLH59		Variation_total	4.604			standard deviation of all trait values	2.14569	crown root diameter
	6.36751	6.77789	6.97645	9.8644	11.5507	10.2262	7.06296	7.38734	5.09723	7.34868	8.92888	5.16828		Variance_avg	1.08748	H1	0.808928	average of all values	7.63846
	6.56151	7.01907	6.68029	11.6566	10.1953	11.3219	6.28504	6.89609	4.97013	8.68337	9.48902	3.89976			0.860274	RVP	4.23362	Ve = Error Mean Square	0.239896
	6.5674	6.91791	6.78685	11.3176	9.76197	11.309	6.95217	6.68534	4.96695	8.72498	13.393	5.49135						Vg	0.0315485
	6.42066	6.40306	6.8806	10.8366	9.77476	10.8001	6.6009	6.38741	4.99966	8.48307	9.65381	5.37626						Vp	0.0345472
	6.3622	5.82064	6.52713	10.8508	11.5507	10.2453	7.57753	6.95895	4.84668	5.45277	8.59054	5.38392						H2	0.9132
		4.77327		7.20643	8.31957			5.12011			10.1675
		4.96086		8.04958	7.966			5.12011			7.03334
				8.64736	7.97644			5.2715			10.3571
				7.6326	7.14095			4.96344			9.14593
					7.97644			5.17513
Average	6.45586	6.0961	6.77026	9.56246	5.48547	10.7805	6.89572	5.99654	4.97613	7.73857	9.63991	5.06391
Variance(S2)	0.010355	0.866809	0.0305422	2.90528	2.46842	0.291623	0.238965	0.900099	0.00802404	1.94922	2.94329	0.437202
standard deviation(s)	0.10176	0.931026	0.174763	1.70449	1.57112	0.540021	0.488841	0.948735	0.089577	1.39614	1.7156	0.661212
lateral root diameter	B101	B112	DKIB014	DKPB80X3IIH6	H96X3IIH6	LH59XPHG29	LH123HT	PA762	PA762X3IIH6	PHG50XPHG47	PHZ51	PHZ51XLH59		Variation_total	0.195902			standard deviation of all trait values	0.442608	lateral root diameter
	1.65476	1.2048	1.24009	1.75344	2.05319	1.81776	1.83549	1.31313	1.32464	1.90974	2.32039	1.34311		Variance_avg	0.0584224	H1	0.770284	average of all values	1.64051
	1.70517	1.24767	1.18745	2.07202	1.81225	2.01251	1.63333	1.22581	1.29161	2.25659	2.46596	1.01345			0.166956	RVP	3.3532	Ve = Error Mean Square	0.0494851
	1.7067	1.22969	1.20639	2.01176	1.73523	2.01023	1.80669	1.18835	1.29079	2.26741	3.4805	1.42706						Vg	0.0153917
	1.66857	1.13817	1.22306	1.92626	1.73751	1.91977	1.71541	1.13539	1.29929	2.20454	1.71601	1.39715						Vp	0.0160103
	1.65338	1.03464	1.16023	1.92879	2.05319	1.82114	1.96921	1.23698	1.25953	1.41704	1.52701	1.39914						H2	0.961365
		1.24045		1.87277	2.16205			1.03026			1.80733
		1.2892		2.09189	2.07016			1.03026			1.25021
				2.24723	2.07288			1.06072			1.84103
				1.98352	1.85575			0.998734			1.62573
					2.07288			1.04133
Average	1.67772	1.19781	1.20344	1.98752	1.96251	1.91628	1.79203	3.4379	1.29317	2.01106	2.0038	1.31598
Variance(S2)	0.000699326	0.00731705	0.000965033	0.0201562	0.0253853	0.0092143	0.0161385	0.0119148	0.000541904	0.13164	0.44757	0.0295264
standard deviation(s)	0.0264448	0.0855398	0.031065	0.141972	0.159328	0.0959912	0.127037	0.109155	0.0232788	0.362823	0.669007	0.171833
root system density	B101	B112	DKIB014	DKPB80X3IIH6	H96X3IIH6	LH59XPHG29	LH123HT	PA762	PA762X3IIH6	PHG50XPHG47	PHZ51	PHZ51XLH59		Variation_total	10.6402			standard deviation of all trait values	3.26193	root system density
	4.58575	5.57923	6.36612	2.53257	4.38404	2.76081	8.68107	2.40604	9.32205	2.49106	2.76692	3.98736		Variance_avg	9.67122	H1	0.523852	average of all values	4.7959
	3.36496	2.39445	2.59701	3.20154	1.34305	4.66952	8.41167	5.54435	9.56043	1.66572	3.21431	18.8541			2.58347	RVP	1.10019	Ve = Error Mean Square	0.364695
	2.42901	4.01606	5.01022	2.20737	2.99622	3.34706	4.96092	5.21103	14.7423	11.4231	3.0118	4.18132						Vg	0.0228158
	4.54779	4.83448	3.2386	2.56861	2.39549	2.89652	8.00917	16.9312	4.07958	2.93721	2.85139	7.3941						Vp	0.0273744
	2.81101	5.89277	9.26147	3.13373	3.09338	3.36635	3.34396	4.098	3.36901	1.75113	2.56523	8.61222						H2	0.833469
		7.67621		2.57171	2.88983			4.23781			3.30728
		4.15459		4.44123	2.72383			9.87257			5.24725
				2.14318	5.49329			3.69424			2.38536
				2.7054	7.57531			3.49968			3.33488
					3.3231			4.19276
Average	3.5477	4.9354	5.29468	2.83393	3.62175	3.40805	6.68136	5.96876	8.21467	4.05364	3.18716	8.60582
Variance(S2)	0.976327	2.79409	7.11731	0.490579	3.16802	0.569341	5.7135	18.8646	21.5565	17.2501	0.703843	36.8504
standard deviation(s)	0.988092	1.67155	2.66783	0.700413	1.77989	0.754547	2.39029	4.34334	4.6429	4.15332	0.838954	6.07046
root system length	B101	B112	DKIB014	DKPB80X3IIH6	H96X3IIH6	LH59XPHG29	LH123HT	PA762	PA762X3IIH6	PHG50XPHG47	PHZ51	PHZ51XLH59		Variation_total	39045.2			standard deviation of all trait values	197.599	root system length
	751	726	659	941	589	945	952	428	877	819	868	925		Variance_avg	5406.63	H1	0.878371	average of all values	771.925
	660	624	693	997	491	921	955	497	800	923	770	1340			63.7882	RVP	7.22172	Ve = Error Mean Square	22.0922
	696	667	662	971	654	1026	834	448	902	856	945	910						Vg	5.69135
	721	678	697	961	509	958	939	502	759	857	826	1068						Vp	5.9675
	752	680	649	990	509	853	854	540	914	964	854	970						H2	0.953724
		780		954	489			459			868
		713		940	488			501			860
				1149	407			547			894
				1028	579			414			923
					517			518
Average	716	695.429	672	992.333	523.2	940.6	906.8	485.4	850.4	883.8	867.556	1042.6
Variance(S2)	1520.5	2474.62	466	4265.5	4660.18	3918.3	3372.7	2108.93	4577.3	3414.7	2657.03	31443.8
standard deviation(s)	38.9936	49.7455	21.587	65.3108	68.2655	62.5963	58.075	45.9231	67.6557	58.4354	51.5464	177.324
youngest nodal root length	B101	B112	DKIB014	DKPB80X3IIH6	H96X3IIH6	LH59XPHG29	LH123HT	PA762	PA762X3IIH6	PHG50XPHG47	PHZ51	PHZ51XLH59		Variation_total	14147.5			standard deviation of all trait values	118.943	brace root length
	450.664	435.662	395.456	564.68	353.45	567.081	571.281	256.837	526.275	491.47	520.874	555.079		Variance_avg	1978.45	H1	0.877312	average of all values	465.814
	396.056	374.453	415.859	598.285	294.642	552.679	573.082	298.242	480.068	553.879	462.066	804.115			38.8267	RVP	7.15078	Ve = Error Mean Square	13.2983
	417.66	400.257	397.257	582.683	392.456	615.688	500.471	268.838	541.277	513.673	567.081	546.078						Vg	0.103556
	432.662	406.858	418.26	576.682	305.444	574.882	563.48	301.243	455.465	514.273	495.671	640.891						Vp	0.269784
	457.886	414.046	395.17	602.802	309.926	519.384	519.993	328.801	556.526	586.971	519.993	590.624						H2	0.383847
		474.935		580.882	297.748			279.481			528.518
		434.139		572.358	297.139			305.054			523.646
				699.616	247.819			333.063			544.349
				625.94	352.548			252.081			562.007
					314.797			315.406
Average	430.986	420.05	404.4	600.437	316.597	565.943	545.662	293.905	511.922	532.053	524.912	627.357
Variance(S2)	627.832	1022.59	134.902	1728.24	1613.75	1224.85	1106.69	818.898	1814.84	1448.32	1048.97	11151.5
standard deviation(s)	25.0566	31.9779	11.6147	41.5722	40.1715	34.9979	33.267	28.6164	42.6009	38.0568	32.3879	105.601
youngest nodal root angle	B101	B112	DKIB014	DKPB80X3IIH6	H96X3IIH6	LH59XPHG29	LH123HT	PA762	PA762X3IIH6	PHG50XPHG47	PHZ51	PHZ51XLH59		Variation_total	44.4661			standard deviation of all trait values	6.66829	brace root angle
	64.055	64.6622	61.3895	61.0781	56.1194	54.3985	63.4372	61.4921	65.1197	62.6579	76.6125	65.9691		Variance_avg	17.1182	H1	0.722036	average of all values	62.3545
	63.9941	67.0003	51.939	76.0724	51.7612	61.6992	66.6075	54.5442	60.0458	61.6974	66.9549	62.6319			3.9909	RVP	2.59759	Ve = Error Mean Square	0.745538
	61.5972	69.3978	65.4037	75.4345	59.3796	59.3978	57.9668	47.9235	60.7672	62.0615	68.0728	68.7669						Vg	0.0893869
	64.055	69.023	63.1647	75.328	58.9843	58.9425	56.0581	60.7672	61.6974	61.4536	65.9096	67.0036						Vp	0.0987061
	55.6922	63.2497	63.9977	74.6526	56.8122	56.8452	58.4411	60.0868	50.9736	55.3458	68.1892	62.2545						H2	0.905586
		61.0922		65.4345	57.0604			61.6974			67.5086
		66.1941		80.3034	58.1575			58.9278			65.5562
				71.8437	59.0794			51.6332			66.4373
				74.3181	56.367			50.9736			66.8913
					49.1412			52.7068
Average	61.8787	65.8028	61.1789	72.7184	56.2862	58.2567	60.5022	56.0753	59.7207	60.6432	68.0147	65.3252
Variance(S2)	13.0749	9.14837	28.7895	34.8232	11.1765	7.62529	19.0789	25.8994	27.692	8.97537	11.1951	7.94016
standard deviation(s)	3.61592	3.02463	5.36559	5.90112	3.34313	2.76139	4.36794	5.08914	5.26232	2.99589	3.3459	2.81783
root trace projection radius	B101	B112	DKIB014	DKPB80X3IIH6	H96X3IIH6	LH59XPHG29	LH123HT	PA762	PA762X3IIH6	PHG50XPHG47	PHZ51	PHZ51XLH59		Variation_total	486.361			standard deviation of all trait values	22.0536	root trace projection radius
	98.318	75.696	77.9135	110.166	124.517	114.207	78.8797	81.6774	76.7365	110.631	102.275	77.8061		Variance_avg	96.2798	H1	0.834753	average of all values	96.0946
	101.314	78.3895	74.606	130.182	109.905	126.443	70.1918	76.2459	74.8231	130.724	108.691	58.7092			7.52509	RVP	5.05154	Ve = Error Mean Square	2.46567
	101.404	77.2597	75.796	126.396	105.234	126.3	77.6423	73.9158	74.7753	131.351	153.409	82.6699						Vg	0.091714
	99.1387	71.5099	76.843	121.024	105.372	120.616	73.7193	70.6218	75.2677	127.709	110.579	80.9372						Vp	0.122535
	98.2361	65.0053	72.8955	121.183	124.517	114.42	84.6264	76.9409	72.9646	82.089	98.3998	81.0525						H2	0.748473
		71.8595		108.49	120.895			74.4026			116.463
		74.6836		121.183	115.757			74.4026			80.563
				130.182	115.909			76.6024			118.635
				114.906	103.768			72.1259			104.761
					115.909			75.202
Average	99.6821	73.4862	75.6108	120.412	114.178	120.397	77.0119	75.2137	74.9134	116.501	110.42	76.235
Variance(S2)	2.46875	20.5129	3.80941	63.2156	61.2838	36.3729	29.8051	9.04188	1.81857	441.77	386.171	99.0874
standard deviation(s)	1.57123	4.52912	1.95177	7.95083	7.8284	6.03099	5.45941	3.00697	1.34854	21.0183	19.6512	9.95426
occupancy index of 2nd youngest nodal root	B101	B112	DKIB014	DKPB80X3IIH6	H96X3IIH6	LH59XPHG29	LH123HT	PA762	PA762X3IIH6	PHG50XPHG47	PHZ51	PHZ51XLH59		Variation_total	0.108282			standard deviation of all trait values	0.329062	occupancy index of crown root
	1.15586	1.42261	1.62584	1.21938	1.69359	1.28713	1.89682	1.01615	1.45739	0.904586	1.21938	0.904586		Variance_avg	0.106483	H1	0.504188	average of all values	1.27542
	1.0051	0.948408	1.01615	1.49036	0.880665	1.76133	1.76133	1.49036	1.45739	0.804076	1.35487	1.70866			0.297528	RVP	1.01689	Ve = Error Mean Square	0.0367903
	0.854331	1.21938	1.42261	1.21938	1.28713	1.49036	1.42261	1.42261	1.80917	2.1107	1.5581	0.954841						Vg	0.013657
	1.15586	1.28713	1.15164	1.28713	1.15164	1.35487	1.76133	2.50651	0.954841	1.05535	1.28713	1.25637						Vp	0.0141168
	0.904586	1.35487	1.89682	1.42261	1.42261	1.42261	1.21938	1.28713	0.854331	0.653312	1.15164	1.35688						H2	0.967423
		1.20611		0.904586	1.0051			0.954841			1.42261
		0.904586		1.25637	0.954841			1.45739			1.49036
				0.904586	1.35688			0.904586			1.21938
				0.954841	1.50764			0.854331			1.35487
					1.05535			0.954841
Average	1.01515	1.19187	1.42261	1.18436	1.23154	1.46326	1.61229	1.28487	1.30662	1.10561	1.33981	1.23627
Variance(S2)	0.0194467	0.0386083	0.126202	0.0472278	0.0703786	0.033501	0.0789338	0.244821	0.156584	0.33716	0.0181017	0.10683
standard deviation(s)	0.139451	0.19649	0.35525	0.21732	0.26529	0.183033	0.280952	0.494794	0.395707	0.580655	0.134543	0.326849
occupancy index of youngest nodal root	B101	B112	DKIB014	DKPB80X3IIH6	H96X3IIH6	LH59XPHG29	LH123HT	PA762	PA762X3IIH6	PHG50XPHG47	PHZ51	PHZ51XLH59		Variation_total	0.0367763			standard deviation of all trait values	0.191772	occupancy index of brace root
	0.603057	0.417029	0.521286	0.356559	0.337793	0.590791	0.863729	0.451781	0.603057	0.942277	0.914536	0.489984		Variance_avg	0.0127223	H1	0.742977	average of all values	0.544076
	0.640748	0.312771	0.347524	0.337793	0.469157	0.764552	0.812921	0.590791	0.678439	0.829204	0.812921	0.603057			0.106723	RVP	2.8907	Ve = Error Mean Square	0.0214407
	0.829204	0.590791	0.590791	0.431625	0.206429	0.590791	0.914536	0.486533	0.527675	0.640748	0.651061	0.452293						Vg	0.00895218
	0.603057	0.590791	0.486533	0.300261	0.225195	0.7298	1.06696	0.486533	0.489984	0.640748	0.347524	0.527675						Vp	0.00922019
	0.979968	0.521286	0.521286	0.281494	0.225195	0.695048	0.660499	0.451781	0.716131	0.678439	0.625543	0.640748						H2	0.970932
		0.452293		0.305298	0.366357			0.438272			0.660295
		0.527675		0.325651	0.244238			0.464053			0.521286
				0.366357	0.407064			0.489833			0.799305
				0.44777	0.325651			0.36093			0.625543
					0.366357			0.335149
Average	0.731207	0.487519	0.493484	0.350312	0.317344	0.674196	0.863729	0.455566	0.603057	0.746283	0.662002	0.542752
Variance(S2)	0.0281282	0.0101382	0.00809178	0.00330481	0.00789088	0.00640096	0.021942	0.00502599	0.00923402	0.0180418	0.0283601	0.00610866
standard deviation(s)	0.167715	0.100689	0.0899543	0.0574875	0.0888306	0.080006	0.148128	0.0708942	0.0960938	0.13432	0.168405	0.0781579
2nd youngest nodal root angle	B101	B112	DKIB014	DKPB80X3IIH6	H96X3IIH6	LH59XPHG29	LH123HT	PA762	PA762X3IIH6	PHG50XPHG47	PHZ51	PHZ51XLH59		Variation_total	28.4243			standard deviation of all trait values	5.33144	crown root angle
	44.9532	45.3793	43.0826	42.864	39.384	38.1763	44.5196	43.1545	45.7003	43.9727	53.7659	46.2964		Variance_avg	10.7142	H1	0.726249	average of all values	45.0509
	44.9104	47.0202	36.4503	53.3868	36.3255	43.2999	46.7445	38.2786	42.1395	43.2986	46.9883	43.9544			3.11762	RVP	2.65296	Ve = Error Mean Square	0.596073
	43.2283	48.7027	45.8997	52.9392	41.672	41.6848	40.6805	33.6322	42.6458	43.5542	47.7728	48.26						Vg	0.076449
	44.9532	48.4396	44.3284	52.8644	41.3946	41.3652	39.341	42.6458	43.2986	43.1275	46.2547	47.0225						Vp	0.0839
	39.0842	44.388	44.9129	52.3905	39.8702	39.8934	41.0134	42.1683	35.7728	38.8411	47.8545	43.6896						H2	0.911193
		47.9574		51.3661	44.7924			48.4325			52.9942
		51.9623		63.0382	45.6537			46.2583			51.4616
				56.3973	46.3773			40.5321			52.1533
				58.3397	44.2481			40.0143			52.5097
					38.5759			41.3748
Average	43.4258	47.6928	42.9348	53.7318	41.8294	40.8839	42.4598	41.6491	41.9114	42.5588	50.195	45.8446
Variance(S2)	6.43951	6.10051	14.1791	30.2439	11.2054	3.75553	9.39651	16.7127	13.6386	4.42045	8.56722	3.9106
standard deviation(s)	2.53762	2.46992	3.76551	5.49944	3.34744	1.93792	3.06537	4.08812	3.69305	2.10249	2.92698	1.97752
root system volume	B101	B112	DKIB014	DKPB80X3IIH6	H96X3IIH6	LH59XPHG29	LH123HT	PA762	PA762X3IIH6	PHG50XPHG47	PHZ51	PHZ51XLH59		Variation_total	2873.81			standard deviation of all trait values	53.6079	root system volume
	347.411	241.648	270.105	289.896	273.962	264.013	262.575	362.312	240.629	276.74	285.852	284.316		Variance_avg	1884.57	H1	0.603947	average of all values	272.542
	243.259	204.756	330.737	316.601	272.275	345.848	238.704	283.189	163.377	271.56	244.61	282.505			40.2897	RVP	1.52491	Ve = Error Mean Square	5.99354
	362.674	272.125	211.036	345.56	269.121	329.466	239.445	216.788	245.857	306.663	308.429	219.264						Vg	0.131441
	264.817	249.329	174.581	403.221	286.318	359.518	246.242	208.32	216.213	315.919	201.974	255.794						Vp	0.206361
	194.058	234.06	217.099	312.638	343.888	316.052	232.913	235.49	297.205	333.398	271.253	284.784						H2	0.63695
		242.764		324.772	246.533			274.271			320.004
		205.185		364.382	321.492			196.593			279.931
				302.841	232.536			229.332			232.763
				448.425	224.034			219.875			259.752
					280.006			219.475
Average	282.444	235.695	240.712	345.371	275.016	322.979	243.976	244.564	232.656	300.856	267.175	265.333
Variance(S2)	5078.93	581.539	3695.02	2692.23	1368.26	1356.3	130.441	2464.31	2368.6	689.858	1377.57	811.746
standard deviation(s)	71.2666	24.1151	60.7867	51.8868	36.99	36.828	11.4211	49.6418	48.6683	26.2651	37.1157	28.4912
detected 2nd youngest – 3rd youngest whorl distance	B101	B112	DKIB014	DKPB80X3IIH6	H96X3IIH6	LH59XPHG29	LH123HT	PA762	PA762X3IIH6	PHG50XPHG47	PHZ51	PHZ51XLH59		Variation_total	41.7167			standard deviation of all trait values	6.45885	detected second whorl distance
	2.59887	11.159	21.6452	2.26587	14.3824	3.69178	17.0478	2.29549	6.51467	12.0523	4.95798	4.77722		Variance_avg	4.27739	H1	0.907001	average of all values	8.6732
	7.13592	7.76222	28.8824	3.51516	18.0584	6.30654	19.1557	5.22986	7.17087	12.4086	4.35808	2.79538			1.6707	RVP	9.75286	Ve = Error Mean Square	0.722121
	4.23278	9.11328		3.97652	12.3518	4.8902		4.84258			4.10102	3.52135						Vg	0.0277864
				6.44807	15.3855			2.41428			5.67835							Vp	0.0368129
					17.7849													H2	0.7548
Average	4.65586	9.34483	25.2638	4.0514	15.5926	4.96284	18.1018	3.69555	6.84277	12.2305	4.77386	3.69798
Variance(S2)	5.28045	2.92477	26.1888	3.07511	5.72418	1.71319	2.22163	2.42387	0.2153	0.0634647	0.492535	1.00532
standard deviation(s)	2.29792	1.7102	5.1175	1.7536	2.39253	1.30889	1.49051	1.55688	0.464005	0.251922	0.701808	1.00266
CDF	B101	B112	DKIB014	DKPB80X3IIH6	H96X3IIH6	LH59XPHG29	LH123HT	PA762	PA762X3IIH6	PHG50XPHG47	PHZ51	PHZ51XLH59		Variation_total	2873.81			standard deviation of all trait values	53.6079	root system volume
	347.411	241.648	270.105	289.896	273.962	264.013	262.575	362.312	240.629	276.74	285.852	284.316		Variance_avg	1884.57	H1	0.603947	average of all values	272.542
	243.259	204.756	330.737	316.601	272.275	345.848	238.704	283.189	163.377	271.56	244.61	282.505			40.2897	RVP	1.52491	Ve = Error Mean Square	5.99354
	362.674	272.125	211.036	345.56	269.121	329.466	239.445	216.788	245.857	306.663	308.429	219.264						Vg	0.131441
	264.817	249.329	174.581	403.221	286.318	359.518	246.242	208.32	216.213	315.919	201.974	255.794						Vp	0.206361
	194.058	234.06	217.099	312.638	343.888	316.052	232.913	235.49	297.205	333.398	271.253	284.784						H2	0.63695
		242.764		324.772	246.533			274.271			320.004
		205.185		364.382	321.492			196.593			279.931
				302.841	232.536			229.332			232.763
				448.425	224.034			219.875			259.752
					280.006			219.475
Average	282.444	235.695	240.712	345.371	275.016	322.979	243.976	244.564	232.656	300.856	267.175	265.333
Variance(S2)	5078.93	581.539	3695.02	2692.23	1368.26	1356.3	130.441	2464.31	2368.6	689.858	1377.57	811.746
standard deviation(s)	71.2666	24.1151	60.7867	51.8868	36.99	36.828	11.4211	49.6418	48.6683	26.2651	37.1157	28.4912

## Sheet: DIRT3D_Average
DIRT3D_Average
Traits\Genotype	B101	B112	DKIB014	DKPB80X3IIH6	H96X3IIH6	LH59XPHG29	LH123HT	PA762	PA762X3IIH6	PHG50XPHG47	PHZ51	PHZ51XLH59
root system diameter max	204.686	150.896	155.258	247.254	234.452	247.223	158.135	154.443	153.826	239.221	226.735	156.54
root system diameter min	39.9138	14.7123	32.6042	42.9822	33.2223	35.8473	29.5713	29.2515	33.7495	239.221	36.9798	33.4369
root system diameter	183.624	120.475	137.854	219.536	205.24	216.419	138.432	135.199	138.275	215.036	198.483	124.997
root system eccentricity	0.767839	0.733539	0.784064	0.801403	0.767796	0.794381	0.688878	0.775616	0.831681	0.755134	0.659043	0.783799
youngest - 2nd youngest whorl distance	16.5145	36.0991	27.5535	26.8046	26.9601	35.2243	16.2025	35.632	15.3896	18.8001	13.6879	26.8949
number of youngest nodal root	19.4	13.7143	14.2	18	16.2	19.4	17	15.2	16	19.8	17	14.4
number of 2nd youngest nodal root	20.2	19.1429	21	19.7778	21.2	21.6	23.8	21.6	26	22	19.7778	24.6
stem diameter	40.9116	30.9336	31.828	50.687	49.793	50.6806	32.4177	32.387	31.5344	49.0404	45.3186	32.0907
youngest nodal root diameter	4.84189	3.45687	3.47315	3.09743	3.05846	5.5304	5.17179	3.07623	3.7321	5.80393	5.56074	3.79793
2nd youngest nodal root diameter	6.45586	6.0961	6.77026	9.56246	5.48547	10.7805	6.89572	5.99654	4.97613	7.73857	9.63991	5.06391
lateral root diameter	1.67772	1.19781	1.20344	1.98752	1.96251	1.91628	1.79203	3.4379	1.29317	2.01106	2.0038	1.31598
root system density	3.5477	4.9354	5.29468	2.83393	3.62175	3.40805	6.68136	5.96876	8.21467	4.05364	3.18716	8.60582
root system length	716	695.429	672	992.333	523.2	940.6	906.8	485.4	850.4	883.8	867.556	1042.6
youngest nodal root length	430.986	420.05	404.4	600.437	316.597	565.943	545.662	293.905	511.922	532.053	524.912	627.357
youngest nodal root angle	61.8787	65.8028	61.1789	72.7184	56.2862	58.2567	60.5022	56.0753	59.7207	60.6432	68.0147	65.3252
root trace projection radius	99.6821	73.4862	75.6108	120.412	114.178	120.397	77.0119	75.2137	74.9134	116.501	110.42	76.235
occupancy index of 2nd youngest nodal root	1.01515	1.19187	1.42261	1.18436	1.23154	1.46326	1.61229	1.28487	1.30662	1.10561	1.33981	1.23627
occupancy index of youngest nodal root	0.655825	0.310819	0.28497	0.279739	0.259458	0.417029	0.741791	0.307378	0.376911	0.452293	0.402364	0.429678
2nd youngest nodal root angle	43.4258	47.6928	42.9348	53.7318	41.8294	40.8839	42.4598	41.6491	41.9114	42.5588	50.195	45.8446
root system volume	282.444	235.695	240.712	345.371	275.016	322.979	243.976	244.564	232.656	300.856	267.175	265.333
Traits\Genotype	root system diameter max	root system diameter min	root system diameter	root system eccentricity	youngest - 2nd youngest whorl distance	number of youngest nodal root	number of 2nd youngest nodal root	stem diameter	youngest nodal root diameter	2nd youngest nodal root diameter	lateral root diameter	root system density	root system length	youngest nodal root length	youngest nodal root angle	root trace projection radius	occupancy index of 2nd youngest nodal root	occupancy index of youngest nodal root	2nd youngest nodal root angle	root system volume
B101	40.9116	4.84189	6.45586	1.67772	430.986	61.8787	16.5145	19.4	20.2	183.624	0.767839	3.5477	716	99.6821	1.01515	0.655825	43.4258	282.444
B112	30.9336	3.45687	6.0961	1.19781	420.05	65.8028	36.0991	13.7143	19.1429	120.475	0.733539	4.9354	695.429	73.4862	0.390563	0.123156	47.6928	235.695
DKIB014	31.828	3.47315	6.77026	1.20344	404.4	61.1789	27.5535	14.2	21	137.854	0.784064	5.29468	672	75.6108	0.142261	0.028497	42.9348	240.712
DKPB80X3IIH6	50.687	3.09743	9.56246	1.98752	600.437	72.7184	26.8046	18	19.7778	219.536	0.801403	2.83393	992.333	120.412	0.520474	0.281719	53.7318	345.371
H96X3IIH6	49.793	3.05846	5.48547	1.96251	316.597	56.2862	26.9601	16.2	21.2	205.24	0.767796	3.62175	523.2	114.178	0.652337	0.29907	41.8294	275.016
LH59XPHG29	50.6806	5.5304	10.7805	1.91628	565.943	58.2567	35.2243	19.4	21.6	216.419	0.794381	3.40805	940.6	120.397	0.146326	0.0417029	40.8839	322.979
LH123HT	32.4177	5.17179	6.89572	1.79203	545.662	60.5022	16.2025	17	23.8	138.432	0.688878	6.68136	906.8	77.0119	0.161229	0.0741791	42.4598	243.976
PA762	32.387	3.07623	5.99654	2.22112	293.905	56.0753	35.632	15.2	21.6	135.199	0.775616	5.96876	485.4	75.2137	0.589826	0.116588	41.6491	244.564
PA762X3IIH6	31.5344	3.7321	4.97613	1.29317	511.922	59.7207	15.3896	16	26	138.275	0.831681	8.21467	850.4	74.9134	1.30662	0.376911	41.9114	232.656
PHG50XPHG47	49.0404	5.80393	7.73857	2.01106	532.053	60.6432	18.8001	19.8	22	215.036	0.755134	4.05364	883.8	116.501	1.10561	0.452293	42.5588	300.856
PHZ51	45.3186	5.78296	9.63991	2.0038	524.912	68.0147	13.6879	17	19.7778	198.483	0.659043	3.18716	867.556	110.42	0.133981	0.0420348	50.195	267.175
PHZ51XLH59	32.0907	3.79793	5.06391	1.31598	627.357	65.3252	26.8949	14.4	24.6	124.997	0.783799	8.60582	1042.6	76.235	1.23627	0.429678	45.8446	265.333
Traits\Genotype	root system diameter max	root system diameter min	root system diameter	root system eccentricity	Youngest - 2nd youngest whorl distance	number of youngest nodal root	number of 2nd youngest nodal root	stem diameter	youngest nodal root diameter	2nd youngest nodal root diameter	lateral root diameter	root system density	root system length	youngest nodal root length	youngest nodal root angle	root trace projection radius	occupancy index of 2nd youngest nodal root	occupancy index of youngest nodal root	2nd youngest nodal root angle	root system volume
B101	183.624	0.767839	16.5145	19.4	20.2	40.9116	4.84189	6.45586	1.67772	3.5477	716	430.986	61.8787	99.6821	1.01515	0.655825	43.4258	282.444
B112	120.475	0.733539	36.0991	13.7143	19.1429	30.9336	3.45687	6.0961	1.19781	4.9354	695.429	420.05	65.8028	73.4862	1.19187	0.310819	47.6928	235.695
DKIB014	137.854	0.784064	27.5535	14.2	21	31.828	3.47315	6.77026	1.20344	5.29468	672	404.4	61.1789	75.6108	1.42261	0.28497	42.9348	240.712
DKPB80X3IIH6	219.536	0.801403	26.8046	18	19.7778	50.687	3.09743	9.56246	1.98752	2.83393	992.333	600.437	72.7184	120.412	1.18436	0.279739	53.7318	345.371
H96X3IIH6	205.24	0.767796	26.9601	16.2	21.2	49.793	3.05846	5.48547	1.96251	3.62175	523.2	316.597	56.2862	114.178	1.23154	0.259458	41.8294	275.016
LH59XPHG29	216.419	0.794381	35.2243	19.4	21.6	50.6806	5.5304	10.7805	1.91628	3.40805	940.6	565.943	58.2567	120.397	1.46326	0.417029	40.8839	322.979
LH123HT	138.432	0.688878	16.2025	17	23.8	32.4177	5.17179	6.89572	1.79203	6.68136	906.8	545.662	60.5022	77.0119	1.61229	0.741791	42.4598	243.976
PA762	135.199	0.775616	35.632	15.2	21.6	32.387	3.07623	5.99654	3.4379	5.96876	485.4	293.905	56.0753	75.2137	1.28487	0.307378	41.6491	244.564
PA762X3IIH6	138.275	0.831681	15.3896	16	26	31.5344	3.7321	4.97613	1.29317	8.21467	850.4	511.922	59.7207	74.9134	1.30662	0.376911	41.9114	232.656
PHG50XPHG47	215.036	0.755134	18.8001	19.8	22	49.0404	5.80393	7.73857	2.01106	4.05364	883.8	532.053	60.6432	116.501	1.10561	0.452293	42.5588	300.856
PHZ51	198.483	0.659043	13.6879	17	19.7778	45.3186	5.56074	9.63991	2.0038	3.18716	867.556	524.912	68.0147	110.42	1.33981	0.402364	50.195	267.175
PHZ51XLH59	124.997	0.783799	26.8949	14.4	24.6	32.0907	3.79793	5.06391	1.31598	8.60582	1042.6	627.357	65.3252	76.235	1.23627	0.429678	45.8446	265.333

## Sheet: DIR3D_Normalized_mean_trait
DIR3D_Normalized_mean_trait
Traits\Genotype	root system diameter max	root system diameter min	root system diameter	root system eccentricity	youngest - 2nd youngest whorl distance	number of youngest nodal root	number of 2nd youngest nodal root	stem diameter	youngest nodal root diameter	2nd youngest nodal root diameter	lateral root diameter	root system density	root system length	youngest nodal root length	youngest nodal root angle	root trace projection radius	occupancy index of 2nd youngest nodal root	occupancy index of youngest nodal root	2nd youngest nodal root angle	root system volume
B101	183.624	0.767839	282.444	16.5145	19.4	20.2	40.9116	4.84189	6.45586	1.67772	3.5477	716	430.986	61.8787	43.4258	99.6821	1.01515	0.655825	B101
B112	120.475	0.733539	235.695	36.0991	13.7143	19.1429	30.9336	3.45687	6.0961	1.19781	4.9354	695.429	420.05	65.8028	47.6928	73.4862	1.19187	0.310819	B112
DKIB014	137.854	0.784064	240.712	27.5535	14.2	21	31.828	3.47315	6.77026	1.20344	5.29468	672	404.4	61.1789	42.9348	75.6108	1.42261	0.28497	DKIB014
DKPB80X3IIH6	219.536	0.801403	345.371	26.8046	18	19.7778	50.687	3.09743	9.56246	1.98752	2.83393	992.333	600.437	72.7184	53.7318	120.412	1.18436	0.279739	DKPB80X3IIH6
H96X3IIH6	205.24	0.767796	275.016	26.9601	16.2	21.2	49.793	3.05846	5.48547	1.96251	3.62175	523.2	316.597	56.2862	41.8294	114.178	1.23154	0.259458	H96X3IIH6
LH59XPHG29	216.419	0.794381	322.979	35.2243	19.4	21.6	50.6806	5.5304	10.7805	1.91628	3.40805	940.6	565.943	58.2567	40.8839	120.397	1.46326	0.417029	LH59XPHG29
LH123HT	138.432	0.688878	243.976	16.2025	17	23.8	32.4177	5.17179	6.89572	1.79203	6.68136	906.8	545.662	60.5022	42.4598	77.0119	1.61229	0.741791	LH123HT
PA762	135.199	0.775616	244.564	35.632	15.2	21.6	32.387	3.07623	5.99654	3.4379	5.96876	485.4	293.905	56.0753	41.6491	75.2137	1.28487	0.307378	PA762
PA762X3IIH6	138.275	0.831681	232.656	15.3896	16	26	31.5344	3.7321	4.97613	1.29317	8.21467	850.4	511.922	59.7207	41.9114	74.9134	1.30662	0.376911	PA762X3IIH6
PHG50XPHG47	215.036	0.755134	300.856	18.8001	19.8	22	49.0404	5.80393	7.73857	2.01106	4.05364	883.8	532.053	60.6432	42.5588	116.501	1.10561	0.452293	PHG50XPHG47
PHZ51	198.483	0.659043	267.175	13.6879	17	19.7778	45.3186	5.56074	9.63991	2.0038	3.18716	867.556	524.912	68.0147	50.195	110.42	1.33981	0.402364	PHZ51
PHZ51XLH59	124.997	0.783799	265.333	26.8949	14.4	24.6	32.0907	3.79793	5.06391	1.31598	8.60582	1042.6	627.357	65.3252	45.8446	76.235	1.23627	0.429678	PHZ51XLH59
mean	169.464	0.761931	271.398	24.6469	16.6929	21.7249	39.8019	4.21674	7.12179	1.8166	5.02941	798.01	481.185	62.2002	44.5931	94.5052	1.28286	0.409854
std	38.2945	0.0460758	34.6162	7.98249	2.03109	2.00689	8.33277	1.03239	1.8375	0.582042	1.88412	171.043	102.749	4.72429	3.83109	19.7634	0.155534	0.1442
Normalized
Traits\Genotype	root system diameter max	root system diameter min	root system diameter	root system eccentricity	youngest - 2nd youngest whorl distance	number of youngest nodal root	number of 2nd youngest nodal root	stem diameter	youngest nodal root diameter	2nd youngest nodal root diameter	lateral root diameter	root system density	root system length	youngest nodal root length	youngest nodal root angle	root trace projection radius	occupancy index of 2nd youngest nodal root	occupancy index of youngest nodal root	2nd youngest nodal root angle	root system volume
B101	0.36976	0.128218	0.319093	-1.01878	1.33285	-0.759815	0.13318	0.605536	-0.36241	-0.238618	-0.786418	-0.47947	-0.488564	-0.0680627	-0.304679	0.261948	-1.72123	1.70575
B112	-1.27927	-0.616213	-1.03139	1.43466	-1.46649	-1.28657	-1.06426	-0.736032	-0.558196	-1.06315	-0.0498977	-0.599741	-0.594992	0.762549	0.809084	-1.06353	-0.584985	-0.686793
DKIB014	-0.825454	0.480361	-0.88648	0.364124	-1.22735	-0.361189	-0.956936	-0.720267	-0.191305	-1.05346	0.140795	-0.736716	-0.747302	-0.216181	-0.432862	-0.956027	0.89856	-0.866051
DKPB80X3IIH6	1.30756	0.856677	2.13694	0.270294	0.643567	-0.970201	1.3063	-1.08419	1.32825	0.293653	-1.16526	1.13611	1.1606	2.22639	2.3854	1.31087	-0.633277	-0.902324
H96X3IIH6	0.934221	0.127288	0.104526	0.289784	-0.242657	-0.261532	1.19902	-1.12194	-0.89051	0.250684	-0.747115	-1.60667	-1.60184	-1.25183	-0.721396	0.995433	-0.329911	-1.04297
LH59XPHG29	1.22614	0.704265	1.49009	1.32508	1.33285	-0.0622194	1.30554	1.27244	1.99113	0.17126	-0.860538	0.833653	0.824894	-0.834747	-0.968174	1.31011	1.15989	0.0497514
LH123HT	-0.810365	-1.58549	-0.792177	-1.05787	0.151221	1.034	-0.886157	0.925083	-0.123029	-0.0422246	0.876773	0.636042	0.62751	-0.359437	-0.556837	-0.885133	2.11811	2.30191
PA762	-0.894771	0.297	-0.775178	1.37615	-0.735003	-0.0622194	-0.889851	-1.10473	-0.612377	2.78554	0.498563	-1.82767	-1.82269	-1.29649	-0.768439	-0.976118	0.0129749	-0.710652
PA762X3IIH6	-0.814468	1.51381	-1.11918	-1.15971	-0.341126	2.13022	-0.992164	-0.46944	-1.1677	-0.8993	1.69058	0.306299	0.299147	-0.524842	-0.69998	-0.991312	0.152818	-0.228457
PHG50XPHG47	1.19004	-0.147516	0.850991	-0.732454	1.52979	0.137094	1.1087	1.53739	0.335666	0.3341	-0.517891	0.501572	0.495069	-0.329573	-0.530992	1.11295	-1.13963	0.294303
PHZ51	0.757792	-2.23302	-0.122012	-1.37288	0.151221	-0.970201	0.662047	1.30183	1.37041	0.321616	-0.977777	0.406599	0.425562	1.23076	1.46221	0.805252	0.366215	-0.0519476
PHZ51XLH59	-1.16119	0.474615	-0.17522	0.281611	-1.12888	1.43263	-0.925405	-0.405669	-1.11993	-0.860106	1.89818	1.43	1.42261	0.661465	0.32666	-0.924445	-0.299539	0.137475
mean	-4.81097e-16	-1.18886e-15	-2.33609e-16	-7.7253e-16	-2.96059e-16	2.96059e-16	-1.66533e-16	3.70074e-17	2.03541e-16	-5.55112e-16	-3.33067e-16	0	7.21645e-16	2.12793e-15	-4.44089e-16	7.40149e-17	-2.08167e-16	-1.4803e-16
STE	0.301511	0.301511	0.301511	0.301511	0.301511	0.301511	0.301511	0.301511	0.301511	0.301511	0.301511	0.301511	0.301511	0.301511	0.301511	0.301511	0.301511	0.301511
Traits\Genotype	root system diameter	root system eccentricity	root system volume	brace-crown whorl distance	number of brace root	number of crown root	stem diameter	brace root diameter	crown root diameter	lateral root diameter	root system density	root system length	brace root length	brace root angle	crown root angle	root trace projection radius	occupancy index of crown root	occupancy index of brace root
B101	0.36976	0.128218	0.319093	-1.01878	1.33285	-0.759815	0.13318	0.605536	-0.36241	-0.238618	-0.786418	-0.47947	-0.488564	-0.0680627	-0.304679	0.261948	-1.72123	1.70575
B112	-1.27927	-0.616213	-1.03139	1.43466	-1.46649	-1.28657	-1.06426	-0.736032	-0.558196	-1.06315	-0.0498977	-0.599741	-0.594992	0.762549	0.809084	-1.06353	-0.584985	-0.686793
DKIB014	-0.825454	0.480361	-0.88648	0.364124	-1.22735	-0.361189	-0.956936	-0.720267	-0.191305	-1.05346	0.140795	-0.736716	-0.747302	-0.216181	-0.432862	-0.956027	0.89856	-0.866051
DKPB80X3IIH6	1.30756	0.856677	2.13694	0.270294	0.643567	-0.970201	1.3063	-1.08419	1.32825	0.293653	-1.16526	1.13611	1.1606	2.22639	2.3854	1.31087	-0.633277	-0.902324
H96X3IIH6	0.934221	0.127288	0.104526	0.289784	-0.242657	-0.261532	1.19902	-1.12194	-0.89051	0.250684	-0.747115	-1.60667	-1.60184	-1.25183	-0.721396	0.995433	-0.329911	-1.04297
LH59XPHG29	1.22614	0.704265	1.49009	1.32508	1.33285	-0.0622194	1.30554	1.27244	1.99113	0.17126	-0.860538	0.833653	0.824894	-0.834747	-0.968174	1.31011	1.15989	0.0497514
LH123HT	-0.810365	-1.58549	-0.792177	-1.05787	0.151221	1.034	-0.886157	0.925083	-0.123029	-0.0422246	0.876773	0.636042	0.62751	-0.359437	-0.556837	-0.885133	2.11811	2.30191
PA762	-0.894771	0.297	-0.775178	1.37615	-0.735003	-0.0622194	-0.889851	-1.10473	-0.612377	2.78554	0.498563	-1.82767	-1.82269	-1.29649	-0.768439	-0.976118	0.0129749	-0.710652
PA762X3IIH6	-0.814468	1.51381	-1.11918	-1.15971	-0.341126	2.13022	-0.992164	-0.46944	-1.1677	-0.8993	1.69058	0.306299	0.299147	-0.524842	-0.69998	-0.991312	0.152818	-0.228457
PHG50XPHG47	1.19004	-0.147516	0.850991	-0.732454	1.52979	0.137094	1.1087	1.53739	0.335666	0.3341	-0.517891	0.501572	0.495069	-0.329573	-0.530992	1.11295	-1.13963	0.294303
PHZ51	0.757792	-2.23302	-0.122012	-1.37288	0.151221	-0.970201	0.662047	1.30183	1.37041	0.321616	-0.977777	0.406599	0.425562	1.23076	1.46221	0.805252	0.366215	-0.0519476
PHZ51XLH59	-1.16119	0.474615	-0.17522	0.281611	-1.12888	1.43263	-0.925405	-0.405669	-1.11993	-0.860106	1.89818	1.43	1.42261	0.661465	0.32666	-0.924445	-0.299539	0.137475
Correlation matrix of normalized Traits\Genotype
	root system diameter	root system eccentricity	root system volume	brace-crown whorl distance	number of brace root	number of crown root	stem diameter	brace root diameter	crown root diameter	lateral root diameter	root system density	root system length	brace root length	brace root angle	crown root angle	root trace projection radius	occupancy index of crown root	occupancy index of brace root
root system diameter	1
root system eccentricity	-0.00757537	1
brace-crown whorl distance	-0.161021	0.333302		1
number of brace root	0.474058	-0.0590646		-0.398204	1
number of crown root	-0.389917	0.333892		-0.303216	-0.0640942	1
stem root diameter	0.987307	-0.00316752		-0.058216	0.440773	-0.403253	1
brace root diameter	0.396895	-0.485172		-0.487439	0.282027	0.0337477	0.335313	1
crown root diameter	0.701777	-0.230272		0.0364234	0.152265	-0.465135	0.677004	0.523923	1
lateral root diameter	0.240322	-0.0933519		0.225471	0.0910996	-0.171886	0.237149	-0.0331537	0.18791	1
root system density	-0.809572	0.231336		-0.0697176	-0.329801	0.838688	-0.800321	-0.242228	-0.694738	-0.239433	1
root system length	0.193313	-0.00672728		-0.313346	0.211701	0.317907	0.182186	0.458113	0.421381	-0.393602	0.140311	1
brace root length	0.197362	-0.00959921		-0.312558	0.211592	0.311732	0.186571	0.455042	0.425705	-0.389758	0.134855	0.999937	1
brace root angle	0.128923	-0.201485		-0.153311	0.0790215	-0.361054	0.127838	-0.0287434	0.361375	-0.314764	-0.215136	0.570049	0.576989	1
root trace projection radius	0.991927	-0.0321835		-0.100028	0.455031	-0.418197	0.996415	0.384852	0.710131	0.214163	-0.811938	0.223316	0.227713	0.172782		1
occupancy index of crown root	-0.243938	-0.259258		0.0299347	-0.25444	0.328217	-0.246588	0.166107	0.212365	-0.0150029	0.273422	0.150911	0.148708	-0.226542		-0.255187	1
occupancy index of brace root	-0.0634344	-0.392796		-0.564361	0.629838	0.272575	-0.132797	0.643732	0.00438115	-0.0991949	0.149649	0.328348	0.323128	-0.087796		-0.0924469	0.17473	1
crown root angle	0.189447	-0.242709		-0.059736	0.0446779	-0.480087	0.204037	-0.154995	0.370073	-0.121104	-0.321547	0.389413	0.398522	0.958989	1	0.236278	-0.24892	-0.242649
root system volume	0.801083	0.280316	1	0.080433	0.506934	-0.248165	0.818535	0.114103	0.612754	0.118781	-0.566504	0.455911	0.459875	0.36386	0.36989	0.814929	-0.243922	-0.104902

## Sheet: DIRT3D_Trait_Validation
DIRT3D_Trait_Validation
Genotype	DIRT/3D	Manual		root system diameter
B101-1	181.111	160.617		SUMMARY OUTPUT
B101-2	186.629	201.547
B101-3	186.796	178.115		Regression Statistics
B101-4	182.623	173.367		Multiple R	0.943918
B101-5	180.96	185.583		R Square	0.890982
B112-1	124.098	138.831		Adjusted R Square	0.889566
B112-2	128.514	125.311		Standard Error	15.1197
B112-3	126.662	117.924		Observations	79
B112-4	117.235	120.479
B112-5	106.571	114.452		ANOVA
B112-6	117.808	118.999			df	SS	MS	F	Significance F
B112-7	122.438	123.355		Regression	1	143863	143863	629.305	8.42094e-39
DKIB014-1	142.052	156.305		Residual	77	17602.6	228.605
DKIB014-2	136.022	148.606		Total	78	161465
DKIB014-3	138.192	145.939
DKIB014-4	140.1	142.396			Coefficients	Standard Error	t Stat	P-value	Lower 95%	Upper 95%	Lower 95.0%	Upper 95.0%
DKIB014-5	132.903	119.577		Intercept	0.308941	7.16662	0.0431084	0.965727	-13.9616	14.5795	-13.9616	14.5795
DKPB80X3IIH6-1	200.856	183.891		181.111	1.01433	0.040434	25.086	8.42094e-39	0.933812	1.09484	0.933812	1.09484
DKPB80X3IIH6-2	237.349	242.729
DKPB80X3IIH6-3	230.446	214.033
DKPB80X3IIH6-4	220.652	224.929
DKPB80X3IIH6-5	220.941	249.487		RESIDUAL OUTPUT
DKPB80X3IIH6-6	197.799	212.731
DKPB80X3IIH6-7	220.941	250.025		Observation	Predicted 160.616991563744	Residuals
DKPB80X3IIH6-8	237.349	228.483		1	189.612	11.9355
DKPB80X3IIH6-9	209.496	239.857		2	189.782	-11.6663
H96X3IIH6-1	223.823	256.482		3	185.548	-12.1815
H96X3IIH6-2	197.558	199.501		4	183.862	1.72093
H96X3IIH6-3	189.162	213.006		5	126.185	12.6465
H96X3IIH6-4	189.41	198.515		6	130.664	-5.35326
H96X3IIH6-5	223.823	226.904		7	128.785	-10.8611
H96X3IIH6-6	217.314	208.47		8	119.224	1.25556
H96X3IIH6-7	208.078	200.464		9	108.407	6.04522
H96X3IIH6-8	208.351	203.514		10	119.805	-0.806278
H96X3IIH6-9	186.527	196.106		11	124.501	-1.14631
H96X3IIH6-10	208.351	202.004		12	144.396	11.9088
LH59XPHG29-1	205.292	175.119		13	138.28	10.3259
LH59XPHG29-2	227.287	216.37		14	140.48	5.45878
LH59XPHG29-3	227.029	214.07		15	142.417	-0.0204406
LH59XPHG29-4	216.812	200.367		16	135.116	-15.5388
LH59XPHG29-5	205.674	236.407		17	204.042	-20.1508
LH123HT-1	141.789	135.575		18	241.058	1.67079
LH123HT-2	126.172	131.501		19	234.056	-20.0228
LH123HT-3	139.565	130.642		20	224.122	0.807231
LH123HT-4	132.513	134.141		21	224.415	25.072
LH123HT-5	152.119	164.927		22	200.941	11.7896
PA762-1	146.818	125.299		23	224.415	25.6093
PA762-2	137.055	155.271		24	241.058	-12.5748
PA762-3	132.866	118.002		25	212.806	27.0506
PA762-4	126.945	110.959		26	227.339	29.1429
PA762-5	138.304	158.856		27	200.697	-1.1958
PA762-6	133.741	136.557		28	192.181	20.8254
PA762-7	133.741	144.117		29	192.432	6.08308
PA762-8	137.696	155.589		30	227.339	-0.434856
PA762-9	129.649	135.948		31	220.736	-12.2656
PA762-10	135.178	123.313		32	211.368	-10.9043
PA762X3IIH6-1	141.639	121.278		33	211.645	-8.13109
PA762X3IIH6-2	138.108	152.866		34	189.508	6.59737
PA762X3IIH6-3	138.02	156.329		35	211.645	-9.64119
PA762X3IIH6-4	138.928	133.349		36	208.542	-33.4231
PA762X3IIH6-5	134.677	136.435		37	230.852	-14.4818
PHG50XPHG47-1	204.202	219.963		38	230.59	-16.5202
PHG50XPHG47-2	241.29	240.007		39	220.227	-19.86
PHG50XPHG47-3	242.446	215.106		40	208.93	27.4778
PHG50XPHG47-4	235.724	240.174		41	144.129	-8.55471
PHG50XPHG47-5	151.519	172.541		42	128.289	3.21237
PHZ51-1	183.843	204.963		43	141.873	-11.2315
PHZ51-2	195.377	183.471		44	134.721	-0.579924
PHZ51-3	275.758	275.329		45	154.607	10.3201
PHZ51-4	198.77	225.605		46	149.23	-23.9319
PHZ51-5	176.877	164.944		47	139.327	15.9438
PHZ51-6	209.347	237.505		48	135.079	-17.0767
PHZ51-7	144.815	145.198		49	129.073	-18.1137
PHZ51-8	213.251	231.989		50	140.594	18.2615
PHZ51-9	188.313	207.564		51	135.966	0.590786
PHZ51XLH59-1	127.573	114.483		52	135.966	8.15039
PHZ51XLH59-2	96.2613	101.29		53	139.977	15.6114
PHZ51XLH59-3	135.548	118.381		54	131.815	4.13222
PHZ51XLH59-4	132.707	141.981		55	137.424	-14.1105
PHZ51XLH59-5	132.896	115.544		56	143.978	-22.6994
				57	140.395	12.4703
				58	140.306	16.0229
				59	141.228	-7.87917
				60	136.916	-0.4813
				61	207.436	12.5269
				62	245.056	-5.0487
				63	246.229	-31.1228
				64	239.41	0.764162
				65	153.999	18.5418
				66	186.786	18.1772
				67	198.485	-15.0137
				68	280.018	-4.68905
				69	201.926	23.6789
				70	179.72	-14.7762
				71	212.656	24.8498
				72	147.199	-2.0002
				73	216.615	15.3736
				74	191.319	16.2447
				75	129.71	-15.2267
				76	97.9494	3.34034
				77	137.799	-19.4183
				78	134.917	7.06324
				79	135.109	-19.5651
Genotype	DIRT/3D	Manual		Youngest - 2nd youngest whorl distance
B101-1	15.8717	19.1126		SUMMARY OUTPUT
B101-2	16.9574	17.3193
B101-3	20.3936	17.6347		Regression Statistics
B101-4	13.0333	15.3461		Multiple R	0.927028
B101-5	16.3165	14.0586		R Square	0.859381
B112-1	37.4134	40.6405		Adjusted R Square	0.857555
B112-2	33.0333	29.5328		Standard Error	3.34055
B112-3	39.3678	37.8565		Observations	79
B112-4	33.0299	27.7572
B112-5	38.268	39.2799		ANOVA
B112-6	37.7175	41.3099			df	SS	MS	F	Significance F
B112-7	33.8635	29.2086		Regression	1	5251.32	5251.32	470.58	1.54515e-34
DKIB014-1	28.8745	31.1304		Residual	77	859.264	11.1593
DKIB014-2	27.4758	30.5737		Total	78	6110.59
DKIB014-3	25.8853	27.9617
DKIB014-4	26.1496	25.0737			Coefficients	Standard Error	t Stat	P-value	Lower 95%	Upper 95%	Lower 95.0%	Upper 95.0%
DKIB014-5	29.3825	28.6617		Intercept	0.763929	1.21029	0.631198	0.529781	-1.64606	3.17392	-1.64606	3.17392
DKPB80X3IIH6-1	26.5413	29.6027		15.8717	0.980843	0.045215	21.6928	1.54515e-34	0.890808	1.07088	0.890808	1.07088
DKPB80X3IIH6-2	25.4688	21.6281
DKPB80X3IIH6-3	26.5332	32.8049
DKPB80X3IIH6-4	23.9513	21.5752
DKPB80X3IIH6-5	30.3473	27.3125		RESIDUAL OUTPUT
DKPB80X3IIH6-6	26.8628	23.7946
DKPB80X3IIH6-7	29.3622	33.3537		Observation	Predicted 19.1125917158263	Residuals
DKPB80X3IIH6-8	28.2839	25.521		1	17.3965	-0.0771371
DKPB80X3IIH6-9	23.8903	22.0911		2	20.7669	-3.13219
H96X3IIH6-1	24.8978	29.0041		3	13.5476	1.79853
H96X3IIH6-2	25.0121	30.3307		4	16.7678	-2.70921
H96X3IIH6-3	24.5575	28.9131		5	37.4606	3.17996
H96X3IIH6-4	26.3014	23.8752		6	33.1644	-3.63169
H96X3IIH6-5	26.211	27.8626		7	39.3775	-1.52106
H96X3IIH6-6	28.3172	34.4846		8	33.1611	-5.40389
H96X3IIH6-7	27.3748	28.1917		9	38.2988	0.981093
H96X3IIH6-8	30.6363	37.3192		10	37.7589	3.55102
H96X3IIH6-9	27.2299	30.878		11	33.9787	-4.77007
H96X3IIH6-10	29.0634	29.6801		12	29.0853	2.04513
LH59XPHG29-1	32.8006	27.5516		13	27.7134	2.8603
LH59XPHG29-2	36.6213	43.9659		14	26.1533	1.80842
LH59XPHG29-3	35.8198	37.5726		15	26.4126	-1.33887
LH59XPHG29-4	36.8801	32.1352		16	29.5835	-0.921825
LH59XPHG29-5	33.9999	30.1713		17	26.7967	2.80592
LH123HT-1	15.291	13.8053		18	25.7448	-4.11673
LH123HT-2	17.2257	14.2229		19	26.7889	6.01603
LH123HT-3	17.8923	18.8445		20	24.2564	-2.68116
LH123HT-4	16.5839	17.3104		21	30.5298	-3.2173
LH123HT-5	14.0196	15.2154		22	27.1121	-3.31746
PA762-1	36.7672	45.5636		23	29.5636	3.79007
PA762-2	38.8792	38.5215		24	28.506	-2.98502
PA762-3	35.351	31.5147		25	24.1965	-2.10548
PA762-4	36.4381	36.122		26	25.1848	3.81932
PA762-5	39.2332	37.664		27	25.2969	5.03385
PA762-6	35.5825	39.9543		28	24.8509	4.06215
PA762-7	39.0853	32.6683		29	26.5614	-2.68628
PA762-8	30.3661	26.2877		30	26.4728	1.38986
PA762-9	30.6399	25.642		31	28.5386	5.94595
PA762-10	33.9777	30.7248		32	27.6143	0.577451
PA762X3IIH6-1	16.9574	18.8955		33	30.8133	6.50588
PA762X3IIH6-2	13.0147	13.6565		34	27.4722	3.40582
PA762X3IIH6-3	15.9213	13.5254		35	29.2706	0.409496
PA762X3IIH6-4	13.3509	16.1847		36	32.9362	-5.38456
PA762X3IIH6-5	17.7037	21.4483		37	36.6837	7.28221
PHG50XPHG47-1	18.8555	17.3997		38	35.8975	1.67504
PHG50XPHG47-2	17.3944	15.4578		39	36.9375	-4.80226
PHG50XPHG47-3	22.1885	21.5137		40	34.1125	-3.94118
PHG50XPHG47-4	17.7869	15.4794		41	15.762	-1.95674
PHG50XPHG47-5	17.7752	19.1281		42	17.6597	-3.43679
PHZ51-1	15.6053	16.0131		43	18.3134	0.531085
PHZ51-2	10.7857	11.5684		44	17.0301	0.280303
PHZ51-3	11.323	10.5377		45	14.5149	0.700467
PHZ51-4	12.2695	14.3812		46	36.8268	8.73674
PHZ51-5	11.7043	12.2561		47	38.8983	-0.376874
PHZ51-6	10.8693	12.0112		48	35.4377	-3.92297
PHZ51-7	16.1972	13.4557		49	36.504	-0.381961
PHZ51-8	17.5076	17.7571		50	39.2455	-1.58155
PHZ51-9	16.9295	17.0907		51	35.6648	4.2895
PHZ51XLH59-1	25.6687	29.238		52	39.1004	-6.43217
PHZ51XLH59-2	27.4528	27.1226		53	30.5483	-4.26056
PHZ51XLH59-3	26.0661	27.9709		54	30.8168	-5.17485
PHZ51XLH59-4	27.9268	29.7479		55	34.0907	-3.3659
PHZ51XLH59-5	27.3601	33.05		56	17.3965	1.49908
				57	13.5293	0.127155
				58	16.3802	-2.85484
				59	13.859	2.32572
				60	18.1285	3.31983
				61	19.2582	-1.85848
				62	17.8251	-2.36728
				63	22.5274	-1.01372
				64	18.2101	-2.73077
				65	18.1986	0.929432
				66	16.0703	-0.0572087
				67	11.343	0.225434
				68	11.87	-1.33237
				69	12.7984	1.5828
				70	12.244	0.0121647
				71	11.425	0.586248
				72	16.6508	-3.19517
				73	17.9361	-0.178979
				74	17.3691	-0.278416
				75	25.9408	3.29714
				76	27.6908	-0.568167
				77	26.3307	1.64019
				78	28.1557	1.59225
				79	27.5999	5.4501
Genotype	DIRT/3D	Manual		number of number of youngest nodal root
B101-1	16	16		SUMMARY OUTPUT
B101-2	17	15
B101-3	22	23		Regression Statistics
B101-4	16	16		Multiple R	0.930366
B101-5	26	26		R Square	0.865581
B112-1	12	13		Adjusted R Square	0.863835
B112-2	9	9		Standard Error	1.30704
B112-3	17	16		Observations	79
B112-4	17	15
B112-5	15	16		ANOVA
B112-6	12	13			df	SS	MS	F	Significance F
B112-7	14	14		Regression	1	847.064	847.064	495.834	2.71373e-35
DKIB014-1	15	15		Residual	77	131.544	1.70836
DKIB014-2	10	8		Total	78	978.608
DKIB014-3	17	18
DKIB014-4	14	14			Coefficients	Standard Error	t Stat	P-value	Lower 95%	Upper 95%	Lower 95.0%	Upper 95.0%
DKIB014-5	15	14		Intercept	1.00398	0.705993	1.42209	0.159039	-0.401828	2.40979	-0.401828	2.40979
DKPB80X3IIH6-1	19	18		16	0.927241	0.0416413	22.2673	2.71373e-35	0.844322	1.01016	0.844322	1.01016
DKPB80X3IIH6-2	18	19
DKPB80X3IIH6-3	23	25
DKPB80X3IIH6-4	16	17
DKPB80X3IIH6-5	15	15		RESIDUAL OUTPUT
DKPB80X3IIH6-6	15	15
DKPB80X3IIH6-7	16	17		Observation	Predicted 16	Residuals
DKPB80X3IIH6-8	18	19		1	16.7671	-1.76708
DKPB80X3IIH6-9	22	20		2	21.4033	1.59672
H96X3IIH6-1	18	17		3	15.8398	0.160165
H96X3IIH6-2	25	24		4	25.1122	0.887758
H96X3IIH6-3	11	14		5	12.1309	0.869128
H96X3IIH6-4	12	13		6	9.34915	-0.349149
H96X3IIH6-5	12	15		7	16.7671	-0.767075
H96X3IIH6-6	18	18		8	16.7671	-1.76708
H96X3IIH6-7	12	11		9	14.9126	1.08741
H96X3IIH6-8	20	18		10	12.1309	0.869128
H96X3IIH6-9	16	17		11	13.9854	0.0146469
H96X3IIH6-10	18	17		12	14.9126	0.0874062
LH59XPHG29-1	17	17		13	10.2764	-2.27639
LH59XPHG29-2	22	23		14	16.7671	1.23292
LH59XPHG29-3	17	16		15	13.9854	0.0146469
LH59XPHG29-4	21	21		16	14.9126	-0.912594
LH59XPHG29-5	20	18		17	18.6216	-0.621557
LH123HT-1	17	15		18	17.6943	1.30568
LH123HT-2	16	18		19	22.3305	2.66948
LH123HT-3	18	17		20	15.8398	1.16017
LH123HT-4	21	22		21	14.9126	0.0874062
LH123HT-5	13	14		22	14.9126	0.0874062
PA762-1	13	11		23	15.8398	1.16017
PA762-2	17	16		24	17.6943	1.30568
PA762-3	14	15		25	21.4033	-1.40328
PA762-4	14	12		26	17.6943	-0.694316
PA762-5	13	12		27	24.185	-0.185001
PA762-6	17	17		28	11.2036	2.79637
PA762-7	18	18		29	12.1309	0.869128
PA762-8	19	18		30	12.1309	2.86913
PA762-9	14	16		31	17.6943	0.305684
PA762-10	13	13		32	12.1309	-1.13087
PA762X3IIH6-1	16	15		33	19.5488	-1.5488
PA762X3IIH6-2	18	18		34	15.8398	1.16017
PA762X3IIH6-3	14	12		35	17.6943	-0.694316
PA762X3IIH6-4	13	14		36	16.7671	0.232925
PA762X3IIH6-5	19	19		37	21.4033	1.59672
PHG50XPHG47-1	25	23		38	16.7671	-0.767075
PHG50XPHG47-2	22	21		39	20.476	0.523962
PHG50XPHG47-3	17	15		40	19.5488	-1.5488
PHG50XPHG47-4	17	18		41	16.7671	-1.76708
PHG50XPHG47-5	18	16		42	15.8398	2.16017
PHZ51-1	18	19		43	17.6943	-0.694316
PHZ51-2	16	17		44	20.476	1.52396
PHZ51-3	16	14		45	13.0581	0.941888
PHZ51-4	10	9		46	13.0581	-2.05811
PHZ51-5	18	16		47	16.7671	-0.767075
PHZ51-6	19	20		48	13.9854	1.01465
PHZ51-7	15	15		49	13.9854	-1.98535
PHZ51-8	23	21		50	13.0581	-1.05811
PHZ51-9	18	17		51	16.7671	0.232925
PHZ51XLH59-1	13	12		52	17.6943	0.305684
PHZ51XLH59-2	16	17		53	18.6216	-0.621557
PHZ51XLH59-3	12	12		54	13.9854	2.01465
PHZ51XLH59-4	14	16		55	13.0581	-0.0581123
PHZ51XLH59-5	17	15		56	15.8398	-0.839835
				57	17.6943	0.305684
				58	13.9854	-1.98535
				59	13.0581	0.941888
				60	18.6216	0.378443
				61	24.185	-1.185
				62	21.4033	-0.403279
				63	16.7671	-1.76708
				64	16.7671	1.23292
				65	17.6943	-1.69432
				66	17.6943	1.30568
				67	15.8398	1.16017
				68	15.8398	-1.83983
				69	10.2764	-1.27639
				70	17.6943	-1.69432
				71	18.6216	1.37844
				72	14.9126	0.0874062
				73	22.3305	-1.33052
				74	17.6943	-0.694316
				75	13.0581	-1.05811
				76	15.8398	1.16017
				77	12.1309	-0.130872
				78	13.9854	2.01465
				79	16.7671	-1.76708
Genotype	DIRT/3D	Manual		youngest nodal root angle
B101-1	64.055	59.2604		SUMMARY OUTPUT
B101-2	63.9941	65.0552
B101-3	61.5972	60.5876		Regression Statistics
B101-4	64.055	61.2011		Multiple R	0.93855
B101-5	55.6922	51.4626		R Square	0.880876
B112-1	64.6622	65.4359		Adjusted R Square	0.879329
B112-2	67.0003	64.0749		Standard Error	2.2765
B112-3	69.3978	68.6276		Observations	79
B112-4	69.023	69.3975
B112-5	63.2497	59.2613		ANOVA
B112-6	61.0922	60.7783			df	SS	MS	F	Significance F
B112-7	66.1941	65.5224		Regression	1	2950.83	2950.83	569.386	2.57058e-37
DKIB014-1	61.3895	56.952		Residual	77	399.05	5.18247
DKIB014-2	51.939	48.016		Total	78	3349.87
DKIB014-3	65.4037	66.8377
DKIB014-4	63.1647	61.7327			Coefficients	Standard Error	t Stat	P-value	Lower 95%	Upper 95%	Lower 95.0%	Upper 95.0%
DKIB014-5	63.9977	62.1691		Intercept	3.99618	2.40884	1.65896	0.101191	-0.800436	8.79279	-0.800436	8.79279
DKPB80X3IIH6-1	61.0781	59.1235		64.055	0.916905	0.0384256	23.8618	2.57058e-37	0.84039	0.993421	0.84039	0.993421
DKPB80X3IIH6-2	76.0724	75.7794
DKPB80X3IIH6-3	75.4345	70.4632
DKPB80X3IIH6-4	75.328	69.8247
DKPB80X3IIH6-5	74.6526	73.5305		RESIDUAL OUTPUT
DKPB80X3IIH6-6	65.4345	60.55
DKPB80X3IIH6-7	80.3034	79.5307		Observation	Predicted 59.260414690328	Residuals
DKPB80X3IIH6-8	71.8437	74.4735		1	62.6727	2.38246
DKPB80X3IIH6-9	74.3181	73.2572		2	60.4749	0.112619
H96X3IIH6-1	56.1194	53.7066		3	62.7286	-1.52747
H96X3IIH6-2	51.7612	54.0672		4	55.0607	-3.59806
H96X3IIH6-3	59.3796	55.6379		5	63.2853	2.15058
H96X3IIH6-4	58.9843	57.557		6	65.4292	-1.35424
H96X3IIH6-5	56.8122	54.9329		7	67.6274	1.00023
H96X3IIH6-6	57.0604	59.6071		8	67.2837	2.11376
H96X3IIH6-7	58.1575	55.3173		9	61.9902	-2.72884
H96X3IIH6-8	59.0794	57.0404		10	60.0119	0.766417
H96X3IIH6-9	56.367	56.1787		11	64.6899	0.832561
H96X3IIH6-10	49.1412	48.4814		12	60.2846	-3.33261
LH59XPHG29-1	54.3985	51.0668		13	51.6193	-3.60339
LH59XPHG29-2	61.6992	57.4916		14	63.9652	2.8725
LH59XPHG29-3	59.3978	58.643		15	61.9123	-0.179578
LH59XPHG29-4	58.9425	61.1152		16	62.676	-0.506839
LH59XPHG29-5	56.8452	58.7183		17	59.999	-0.875542
LH123HT-1	63.4372	61.6759		18	73.7473	2.03207
LH123HT-2	66.6075	63.4585		19	73.1625	-2.69935
LH123HT-3	57.9668	58.2787		20	73.0648	-3.24016
LH123HT-4	56.0581	57.4541		21	72.4456	1.08493
LH123HT-5	58.4411	58.0429		22	63.9934	-3.44342
PA762-1	61.4921	63.7441		23	77.6268	1.90385
PA762-2	54.5442	56.3216		24	69.8701	4.60346
PA762-3	47.9235	46.0698		25	72.1388	1.11833
PA762-4	60.7672	59.2806		26	55.4523	-1.74571
PA762-5	60.0868	61.1285		27	51.4563	2.61085
PA762-6	61.6974	59.7614		28	58.4417	-2.80381
PA762-7	58.9278	57.7129		29	58.0792	-0.522202
PA762-8	51.6332	53.8761		30	56.0876	-1.15473
PA762-9	50.9736	51.5038		31	56.3152	3.29194
PA762-10	52.7068	54.9771		32	57.3211	-2.00387
PA762X3IIH6-1	65.1197	62.4381		33	58.1664	-1.126
PA762X3IIH6-2	60.0458	57.5241		34	55.6794	0.499292
PA762X3IIH6-3	60.7672	59.5566		35	49.054	-0.572601
PA762X3IIH6-4	61.6974	61.1334		36	53.8745	-2.8077
PA762X3IIH6-5	50.9736	53.4178		37	60.5685	-3.07695
PHG50XPHG47-1	62.6579	59.6166		38	58.4583	0.184622
PHG50XPHG47-2	61.6974	58.0591		39	58.0408	3.07438
PHG50XPHG47-3	62.0615	57.9293		40	56.1179	2.60036
PHG50XPHG47-4	61.4536	64.4483		41	62.1621	-0.486239
PHG50XPHG47-5	55.3458	51.2659		42	65.069	-1.61042
PHZ51-1	76.6125	70.9674		43	57.1463	1.13245
PHZ51-2	66.9549	62.5161		44	55.3961	2.05796
PHZ51-3	68.0728	65.9885		45	57.5812	0.461772
PHZ51-4	65.9096	64.1023		46	60.3786	3.36556
PHZ51-5	68.1892	68.9502		47	54.0081	2.31353
PHZ51-6	67.5086	62.4976		48	47.9375	-1.86766
PHZ51-7	65.5562	65.6287		49	59.7139	-0.433344
PHZ51-8	66.4373	65.4356		50	59.09	2.03847
PHZ51-9	66.8913	64.582		51	60.5669	-0.80551
PHZ51XLH59-1	65.9691	68.6319		52	58.0274	-0.314477
PHZ51XLH59-2	62.6319	63.9791		53	51.3389	2.53714
PHZ51XLH59-3	68.7669	64.6303		54	50.7342	0.769639
PHZ51XLH59-4	67.0036	69.5531		55	52.3233	2.65374
PHZ51XLH59-5	62.2545	61.4761		56	63.7048	-1.26669
				57	59.0525	-1.52842
				58	59.7139	-0.157349
				59	60.5669	0.566571
				60	50.7342	2.68359
				61	61.4476	-1.83092
				62	60.5669	-2.5078
				63	60.9007	-2.97146
				64	60.3433	4.10505
				65	54.743	-3.47713
				66	74.2425	-3.27519
				67	65.3875	-2.87136
				68	66.4125	-0.423977
				69	64.429	-0.326767
				70	66.5192	2.43102
				71	65.8952	-3.3976
				72	64.105	1.5237
				73	64.9129	0.522672
				74	65.3292	-0.747191
				75	64.4836	4.14835
				76	61.4237	2.55545
				77	67.049	-2.41869
				78	65.4322	4.12089
				79	61.0777	0.398477
Genotype	DIRT/3D	Manual		Youngest nodal root diameter
B101-1	4.77563	5.79166		SUMMARY OUTPUT
B101-2	4.92114	5.40983
B101-3	4.92555	4.79728		Regression Statistics
B101-4	4.81549	5.18598		Multiple R	0.925096
B101-5	4.77165	5.42402		R Square	0.855803
B112-1	3.47706	3.08061		Adjusted R Square	0.85393
B112-2	3.60079	3.87208		Standard Error	0.552761
B112-3	3.54889	4.35363		Observations	79
B112-4	3.28477	3.75657
B112-5	2.98599	3.00084		ANOVA
B112-6	3.57995	3.20076			df	SS	MS	F	Significance F
B112-7	3.72065	4.41426		Regression	1	139.631	139.631	456.99	4.07426e-34
DKIB014-1	3.57892	3.67641		Residual	77	23.5269	0.305544
DKIB014-2	3.42699	2.99796		Total	78	163.158
DKIB014-3	3.48165	4.19079
DKIB014-4	3.52975	3.77209			Coefficients	Standard Error	t Stat	P-value	Lower 95%	Upper 95%	Lower 95.0%	Upper 95.0%
DKIB014-5	3.34842	3.35622		Intercept	-0.132396	0.218775	-0.60517	0.546846	-0.568034	0.303241	-0.568034	0.303241
DKPB80X3IIH6-1	2.73264	2.65725		4.77563	1.10541	0.0517095	21.3773	4.07426e-34	1.00244	1.20838	1.00244	1.20838
DKPB80X3IIH6-2	3.22912	3.70867
DKPB80X3IIH6-3	3.13521	3.1318
DKPB80X3IIH6-4	3.00197	3.71072
DKPB80X3IIH6-5	3.0059	2.62482		RESIDUAL OUTPUT
DKPB80X3IIH6-6	2.9186	3.34772
DKPB80X3IIH6-7	3.26008	3.04936		Observation	Predicted 5.79165929790295	Residuals
DKPB80X3IIH6-8	3.50218	3.53822		1	5.30748	0.102355
DKPB80X3IIH6-9	3.0912	3.84287		2	5.31235	-0.515079
H96X3IIH6-1	3.19978	2.97987		3	5.1907	-0.00472258
H96X3IIH6-2	2.82429	2.47821		4	5.14224	0.281788
H96X3IIH6-3	2.70426	2.93363		5	3.71118	-0.630569
H96X3IIH6-4	2.70781	2.51964		6	3.84795	0.0241347
H96X3IIH6-5	3.19978	3.48035		7	3.79058	0.563043
H96X3IIH6-6	3.36943	3.58379		8	3.49862	0.257946
H96X3IIH6-7	3.22623	3.59576		9	3.16834	-0.167499
H96X3IIH6-8	3.23046	3.55521		10	3.82492	-0.624158
H96X3IIH6-9	2.89208	2.58788		11	3.98044	0.433816
H96X3IIH6-10	3.23046	3.18273		12	3.82378	-0.147366
LH59XPHG29-1	5.24605	5.0662		13	3.65583	-0.65787
LH59XPHG29-2	5.80812	7.57442		14	3.71626	0.474532
LH59XPHG29-3	5.80153	7.22234		15	3.76942	0.00266907
LH59XPHG29-4	5.54045	5.65437		16	3.56898	-0.212754
LH59XPHG29-5	5.25583	5.42371		17	2.88829	-0.231034
LH123HT-1	5.29722	6.10781		18	3.43711	0.271558
LH123HT-2	4.71378	5.87239		19	3.33329	-0.201497
LH123HT-3	5.21413	6.0532		20	3.18601	0.524716
LH123HT-4	4.95067	5.68659		21	3.19036	-0.565535
LH123HT-5	5.68314	7.44909		22	3.09386	0.253858
PA762-1	3.7897	4.77141		23	3.47133	-0.421972
PA762-2	3.53769	3.88777		24	3.73895	-0.20073
PA762-3	3.42958	3.44093		25	3.28465	0.558216
PA762-4	3.27674	4.27877		26	3.40467	-0.424804
PA762-5	3.56994	3.95806		27	2.9896	-0.511396
PA762-6	2.62662	2.90131		28	2.85692	0.0767059
PA762-7	2.62662	2.94736		29	2.86084	-0.341194
PA762-8	2.70428	2.37006		30	3.40467	0.0756804
PA762-9	2.54625	2.59769		31	3.5922	-0.00841198
PA762-10	2.65484	2.34847		32	3.43391	0.161849
PA762X3IIH6-1	3.82292	3.38216		33	3.43858	0.116622
PA762X3IIH6-2	3.7276	3.92484		34	3.06454	-0.476662
PA762X3IIH6-3	3.72521	4.41336		35	3.43858	-0.255853
PA762X3IIH6-4	3.74975	4.18278		36	5.66664	-0.600439
PA762X3IIH6-5	3.63501	3.24831		37	6.28796	1.28646
PHG50XPHG47-1	5.51151	4.84073		38	6.28068	0.941663
PHG50XPHG47-2	6.51253	5.73463		39	5.99207	-0.337703
PHG50XPHG47-3	6.54374	7.62127		40	5.67745	-0.253744
PHG50XPHG47-4	6.3623	6.46683		41	5.72321	0.384601
PHG50XPHG47-5	4.08957	3.5842		42	5.07827	0.794123
PHZ51-1	6.69666	7.60148		43	5.63135	0.421849
PHZ51-2	7.11676	7.12612		44	5.34013	0.346461
PHZ51-3	8.04474	7.81417		45	6.14981	1.29928
PHZ51-4	4.95241	6.39396		46	4.05678	0.714632
PHZ51-5	4.40695	5.7515		47	3.77821	0.109563
PHZ51-6	5.21595	5.19453		48	3.6587	-0.217766
PHZ51-7	3.60811	3.37817		49	3.48975	0.789024
PHZ51-8	5.31321	6.20404		50	3.81385	0.144208
PHZ51-9	4.69186	4.62155		51	2.77109	0.130219
PHZ51XLH59-1	3.87621	4.14607		52	2.77109	0.176266
PHZ51XLH59-2	2.92482	3.75763		53	2.85694	-0.486883
PHZ51XLH59-3	4.11851	3.81107		54	2.68225	-0.0845621
PHZ51XLH59-4	4.03219	4.953		55	2.80229	-0.453819
PHZ51XLH59-5	4.03794	5.00584		56	4.0935	-0.71134
				57	3.98813	-0.0632923
				58	3.98549	0.427867
				59	4.01261	0.170167
				60	3.88578	-0.637468
				61	5.96008	-1.11935
				62	7.06662	-1.33198
				63	7.10112	0.520153
				64	6.90056	-0.433728
				65	4.38826	-0.804062
				66	7.27016	0.33132
				67	7.73455	-0.608429
				68	8.76034	-0.946175
				69	5.34204	1.05191
				70	4.73909	1.01241
				71	5.63337	-0.438837
				72	3.85604	-0.477871
				73	5.74088	0.463158
				74	5.05404	-0.432492
				75	4.1524	-0.00633289
				76	3.10073	0.6569
				77	4.42025	-0.609176
				78	4.32483	0.628166
				79	4.33118	0.674661
Genotype	DIRT/3D	Manual		2nd youngest nodal root angle
B101-1	44.9532	43.6904		SUMMARY OUTPUT
B101-2	44.9104	46.6741
B101-3	43.2283	45.3143		Regression Statistics
B101-4	44.9532	44.8082		Multiple R	0.930776
B101-5	39.0842	39.8407		R Square	0.866343
B112-1	45.3793	46.5038		Adjusted R Square	0.864607
B112-2	47.0202	48.4468		Standard Error	2.08738
B112-3	48.7027	46.7571		Observations	79
B112-4	48.4396	47.0131
B112-5	44.388	43.6217		ANOVA
B112-6	47.9574	45.408			df	SS	MS	F	Significance F
B112-7	51.9623	48.627		Regression	1	2174.66	2174.66	499.103	2.17894e-35
DKIB014-1	43.0826	42.6265		Residual	77	335.5	4.35715
DKIB014-2	36.4503	37.6335		Total	78	2510.16
DKIB014-3	45.8997	42.4234
DKIB014-4	44.3284	44.7988			Coefficients	Standard Error	t Stat	P-value	Lower 95%	Upper 95%	Lower 95.0%	Upper 95.0%
DKIB014-5	44.9129	45.6254		Intercept	-0.33933	1.99838	-0.169802	0.865611	-4.31862	3.63996	-4.31862	3.63996
DKPB80X3IIH6-1	42.864	40.0905		44.9532	0.984099	0.0440498	22.3406	2.17894e-35	0.896385	1.07181	0.896385	1.07181
DKPB80X3IIH6-2	53.3868	51.5262
DKPB80X3IIH6-3	52.9392	47.7262
DKPB80X3IIH6-4	52.8644	55.4472
DKPB80X3IIH6-5	52.3905	49.7716		RESIDUAL OUTPUT
DKPB80X3IIH6-6	51.3661	53.3064
DKPB80X3IIH6-7	63.0382	63.2054		Observation	Predicted 43.6903939645334	Residuals
DKPB80X3IIH6-8	56.3973	55.2789		1	43.857	2.81713
DKPB80X3IIH6-9	58.3397	58.0459		2	42.2016	3.11273
H96X3IIH6-1	39.384	40.5598		3	43.899	0.909187
H96X3IIH6-2	36.3255	37.8623		4	38.1234	1.71724
H96X3IIH6-3	41.672	39.2904		5	44.3184	2.18546
H96X3IIH6-4	41.3946	43.3076		6	45.9332	2.51364
H96X3IIH6-5	39.8702	37.6342		7	47.5889	-0.831858
H96X3IIH6-6	44.7924	40.5964		8	47.3301	-0.316976
H96X3IIH6-7	45.6537	43.7099		9	43.3429	0.278852
H96X3IIH6-8	46.3773	47.3623		10	46.8555	-1.44751
H96X3IIH6-9	44.2481	40.4363		11	50.7968	-2.16978
H96X3IIH6-10	38.5759	36.5842		12	42.0582	0.568315
LH59XPHG29-1	38.1763	35.8115		13	35.5314	2.10215
LH59XPHG29-2	43.2999	42.805		14	44.8305	-2.40717
LH59XPHG29-3	41.6848	38.4203		15	43.2842	1.51457
LH59XPHG29-4	41.3652	37.21		16	43.8594	1.76594
LH59XPHG29-5	39.8934	36.5768		17	41.8431	-1.75261
LH123HT-1	44.5196	42.344		18	52.1986	-0.672368
LH123HT-2	46.7445	47.1622		19	51.7581	-4.03186
LH123HT-3	40.6805	40.9714		20	51.6845	3.76268
LH123HT-4	39.341	41.2414		21	51.2181	-1.44644
LH123HT-5	41.0134	41.1615		22	50.21	3.09643
PA762-1	43.1545	41.9596		23	61.6965	1.50893
PA762-2	38.2786	35.9854		24	55.1612	0.117703
PA762-3	33.6322	35.2816		25	57.0727	0.973197
PA762-4	42.6458	44.0438		26	38.4184	2.14132
PA762-5	42.1683	39.046		27	35.4086	2.45374
PA762-6	48.4325	49.304		28	40.6701	-1.37966
PA762-7	46.2583	41.9596		29	40.397	2.91054
PA762-8	40.5321	38.366		30	38.8969	-1.26268
PA762-9	40.0143	36.1562		31	43.7409	-3.14447
PA762-10	41.3748	41.3902		32	44.5884	-0.878555
PA762X3IIH6-1	45.7003	47.2962		33	45.3005	2.06183
PA762X3IIH6-2	42.1395	37.7714		34	43.2052	-2.76891
PA762X3IIH6-3	42.6458	42.1906		35	37.6231	-1.03893
PA762X3IIH6-4	43.2986	39.8198		36	37.23	-1.41849
PA762X3IIH6-5	35.7728	33.0916		37	42.2721	0.532935
PHG50XPHG47-1	43.9727	42.2552		38	40.6826	-2.26237
PHG50XPHG47-2	43.2986	41.1511		39	40.3682	-3.15811
PHG50XPHG47-3	43.5542	42.8018		40	38.9198	-2.34298
PHG50XPHG47-4	43.1275	38.9477		41	43.4724	-1.1284
PHG50XPHG47-5	38.8411	39.8488		42	45.6619	1.5003
PHZ51-1	53.7659	55.9609		43	39.6944	1.27708
PHZ51-2	46.9883	46.8273		44	38.3761	2.8653
PHZ51-3	47.7728	45.7512		45	40.0219	1.13955
PHZ51-4	46.2547	46.9581		46	42.129	-0.169364
PHZ51-5	47.8545	44.3323		47	37.3306	-1.34517
PHZ51-6	52.9942	47.911		48	32.7581	2.52353
PHZ51-7	51.4616	51.4132		49	41.6284	2.41547
PHZ51-8	52.1533	50.2698		50	41.1584	-2.11245
PHZ51-9	52.5097	49.8015		51	47.323	1.98098
PHZ51XLH59-1	46.2964	43.3306		52	45.1835	-3.22389
PHZ51XLH59-2	43.9544	41.4046		53	39.5482	-1.18224
PHZ51XLH59-3	48.26	49.1483		54	39.0387	-2.88254
PHZ51XLH59-4	47.0225	47.0433		55	40.3776	1.01256
PHZ51XLH59-5	43.6896	45.3312		56	44.6343	2.66184
				57	41.1301	-3.35877
				58	41.6284	0.562287
				59	42.2708	-2.45103
				60	34.8646	-1.77307
				61	42.9342	-0.678991
				62	42.2708	-1.1197
				63	42.5223	0.279538
				64	42.1024	-3.15467
				65	37.8842	1.96467
				66	52.5716	3.38929
				67	45.9018	0.925545
				68	46.6739	-0.922645
				69	45.1799	1.7782
				70	46.7542	-2.42187
				71	51.8122	-3.90126
				72	50.304	1.10924
				73	50.9847	-0.714852
				74	51.3354	-1.53386
				75	45.2209	-1.89039
				76	42.9162	-1.51157
				77	47.1532	1.99507
				78	45.9355	1.10786
				79	42.6555	2.67562
Genotype	DIRT/3D	Manual		2nd youngest nodal root diameter
B101-1	6.36751	7.89699		SUMMARY OUTPUT
B101-2	6.56151	6.14797
B101-3	6.5674	7.43008		Regression Statistics
B101-4	6.42066	6.59026		Multiple R	0.919843
B101-5	6.3622	7.97317		R Square	0.846111
B112-1	6.77789	6.68599		Adjusted R Square	0.844113
B112-2	7.01907	8.72104		Standard Error	0.996261
B112-3	6.91791	7.89507		Observations	79
B112-4	6.40306	5.9143
B112-5	5.82064	7.67876		ANOVA
B112-6	4.77327	6.24974			df	SS	MS	F	Significance F
B112-7	4.96086	6.2794		Regression	1	420.201	420.201	423.361	5.0124e-33
DKIB014-1	6.97645	7.68602		Residual	77	76.4253	0.992536
DKIB014-2	6.68029	8.33902		Total	78	496.627
DKIB014-3	6.78685	7.08886
DKIB014-4	6.8806	6.41532			Coefficients	Standard Error	t Stat	P-value	Lower 95%	Upper 95%	Lower 95.0%	Upper 95.0%
DKIB014-5	6.52713	8.04338		Intercept	0.26418	0.416145	0.634826	0.527424	-0.564471	1.09283	-0.564471	1.09283
DKPB80X3IIH6-1	9.8644	9.05763		6.36751	1.07727	0.0523565	20.5757	5.0124e-33	0.973019	1.18153	0.973019	1.18153
DKPB80X3IIH6-2	11.6566	11.9963
DKPB80X3IIH6-3	11.3176	12.5893
DKPB80X3IIH6-4	10.8366	11.552
DKPB80X3IIH6-5	10.8508	9.89407		RESIDUAL OUTPUT
DKPB80X3IIH6-6	7.20643	6.71001
DKPB80X3IIH6-7	8.04958	9.82401		Observation	Predicted 7.89698721013701	Residuals
DKPB80X3IIH6-8	8.64736	11.1511		1	7.33273	-1.18477
DKPB80X3IIH6-9	7.6326	7.26105		2	7.33907	0.0910078
H96X3IIH6-1	11.5507	13.6403		3	7.18099	-0.590732
H96X3IIH6-2	10.1953	10.0126		4	7.11802	0.855154
H96X3IIH6-3	9.76197	12.1304		5	7.56583	-0.879839
H96X3IIH6-4	9.77476	11.0788		6	7.82565	0.895393
H96X3IIH6-5	11.5507	13.5428		7	7.71667	0.178397
H96X3IIH6-6	8.31957	8.49973		8	7.16204	-1.24774
H96X3IIH6-7	7.966	9.78025		9	6.5346	1.14416
H96X3IIH6-8	7.97644	9.8889		10	5.4063	0.843439
H96X3IIH6-9	7.14095	8.33504		11	5.60839	0.671016
H96X3IIH6-10	7.97644	9.88244		12	7.77973	-0.0937043
LH59XPHG29-1	10.2262	10.2797		13	7.46069	0.878334
LH59XPHG29-2	11.3219	10.3815		14	7.57548	-0.486622
LH59XPHG29-3	11.309	14.1527		15	7.67647	-1.26116
LH59XPHG29-4	10.8001	13.0128		16	7.29569	0.74769
LH59XPHG29-5	10.2453	11.3644		17	10.8908	-1.83322
LH123HT-1	7.06296	8.28341		18	12.8216	-0.825318
LH123HT-2	6.28504	6.55754		19	12.4564	0.132912
LH123HT-3	6.95217	6.40979		20	11.9382	-0.386253
LH123HT-4	6.6009	8.66059		21	11.9535	-2.05944
LH123HT-5	7.57753	7.38529		22	8.02748	-1.31747
PA762-1	7.38734	7.42742		23	8.93579	0.88822
PA762-2	6.89609	7.20216		24	9.57976	1.57135
PA762-3	6.68534	7.54837		25	8.48659	-1.22554
PA762-4	6.38741	8.04213		26	12.7075	0.932845
PA762-5	6.95895	6.91391		27	11.2473	-1.23468
PA762-6	5.12011	6.80937		28	10.7805	1.34988
PA762-7	5.12011	6.81792		29	10.7943	0.284478
PA762-8	5.2715	5.81937		30	12.7075	0.835306
PA762-9	4.96344	5.57944		31	9.22665	-0.72692
PA762-10	5.17513	6.60904		32	8.84575	0.934503
PA762X3IIH6-1	5.09723	6.12368		33	8.857	1.03191
PA762X3IIH6-2	4.97013	5.91689		34	7.95694	0.3781
PA762X3IIH6-3	4.96695	4.57947		35	8.857	1.02545
PA762X3IIH6-4	4.99966	5.63191		36	11.2806	-1.00088
PA762X3IIH6-5	4.84668	5.45886		37	12.4609	-2.07942
PHG50XPHG47-1	7.34868	6.69682		38	12.4471	1.7056
PHG50XPHG47-2	8.68337	11.1527		39	11.8989	1.11397
PHG50XPHG47-3	8.72498	8.4251		40	11.3012	0.0632009
PHG50XPHG47-4	8.48307	9.64329		41	7.87293	0.410478
PHG50XPHG47-5	5.45277	5.65126		42	7.0349	-0.477355
PHZ51-1	8.92888	11.0426		43	7.75357	-1.34379
PHZ51-2	9.48902	12.7353		44	7.37516	1.28543
PHZ51-3	13.393	14.5804		45	8.42726	-1.04196
PHZ51-4	9.65381	11.5414		46	8.22237	-0.794946
PHZ51-5	8.59054	8.77781		47	7.69316	-0.490995
PHZ51-6	10.1675	12.543		48	7.46613	0.0822436
PHZ51-7	7.03334	7.15771		49	7.14517	0.896957
PHZ51-8	10.3571	10.1913		50	7.76088	-0.846969
PHZ51-9	9.14593	10.5745		51	5.77995	1.02942
PHZ51XLH59-1	5.16828	6.2019		52	5.77995	1.03797
PHZ51XLH59-2	3.89976	3.6564		53	5.94303	-0.123661
PHZ51XLH59-3	5.49135	6.4661		54	5.61117	-0.0317287
PHZ51XLH59-4	5.37626	5.42883		55	5.83922	0.769821
PHZ51XLH59-5	5.38392	4.90951		56	5.75529	0.36839
				57	5.61837	0.298515
				58	5.61495	-1.03548
				59	5.65019	-0.0182732
				60	5.48538	-0.0265204
				61	8.18072	-1.48391
				62	9.61855	1.53414
				63	9.66338	-1.23828
				64	9.40278	0.240514
				65	6.13831	-0.487041
				66	9.88303	1.15955
				67	10.4865	2.24881
				68	14.6921	-0.111742
				69	10.664	0.877365
				70	9.51855	-0.740739
				71	11.2174	1.32555
				72	7.84102	-0.683308
				73	11.4217	-1.23037
				74	10.1169	0.457608
				75	5.83183	0.370065
				76	4.46529	-0.808889
				77	6.17987	0.286224
				78	6.05589	-0.627056
				79	6.06413	-1.15462
Genotype	DIRT/3D	Manual		number of 2nd youngest nodal root
B101-1	23	25		SUMMARY OUTPUT
B101-2	20	20
B101-3	17	15		Regression Statistics
B101-4	23	21		Multiple R	0.940066
B101-5	18	16		R Square	0.883724
B112-1	21	18		Adjusted R Square	0.882214
B112-2	14	12		Standard Error	1.92422
B112-3	18	18		Observations	79
B112-4	19	20
B112-5	20	18		ANOVA
B112-6	24	23			df	SS	MS	F	Significance F
B112-7	18	19		Regression	1	2166.85	2166.85	585.219	1.01095e-37
DKIB014-1	24	26		Residual	77	285.102	3.70262
DKIB014-2	15	17		Total	78	2451.95
DKIB014-3	21	22
DKIB014-4	17	19			Coefficients	Standard Error	t Stat	P-value	Lower 95%	Upper 95%	Lower 95.0%	Upper 95.0%
DKIB014-5	28	27		Intercept	-0.196253	0.901527	-0.21769	0.828246	-1.99142	1.59892	-1.99142	1.59892
DKPB80X3IIH6-1	18	18		23	0.989062	0.040885	24.1913	1.01095e-37	0.90765	1.07047	0.90765	1.07047
DKPB80X3IIH6-2	22	24
DKPB80X3IIH6-3	18	21
DKPB80X3IIH6-4	19	22
DKPB80X3IIH6-5	21	19		RESIDUAL OUTPUT
DKPB80X3IIH6-6	18	20
DKPB80X3IIH6-7	25	22		Observation	Predicted 25	Residuals
DKPB80X3IIH6-8	18	17		1	19.585	0.415011
DKPB80X3IIH6-9	19	16		2	16.6178	-1.6178
H96X3IIH6-1	25	24		3	22.5522	-1.55218
H96X3IIH6-2	13	11		4	17.6069	-1.60686
H96X3IIH6-3	19	19		5	20.5741	-2.57405
H96X3IIH6-4	17	20		6	13.6506	-1.65062
H96X3IIH6-5	21	19		7	17.6069	0.393136
H96X3IIH6-6	20	18		8	18.5959	1.40407
H96X3IIH6-7	19	16		9	19.585	-1.58499
H96X3IIH6-8	27	26		10	23.5412	-0.541237
H96X3IIH6-9	30	29		11	17.6069	1.39314
H96X3IIH6-10	21	20		12	23.5412	2.45876
LH59XPHG29-1	19	18		13	14.6397	2.36032
LH59XPHG29-2	26	29		14	20.5741	1.42595
LH59XPHG29-3	22	23		15	16.6178	2.3822
LH59XPHG29-4	20	19		16	27.4975	-0.497486
LH59XPHG29-5	21	21		17	17.6069	0.393136
LH123HT-1	28	25		18	21.5631	2.43689
LH123HT-2	26	28		19	17.6069	3.39314
LH123HT-3	21	18		20	18.5959	3.40407
LH123HT-4	26	23		21	20.5741	-1.57405
LH123HT-5	18	15		22	17.6069	2.39314
PA762-1	15	13		23	24.5303	-2.5303
PA762-2	22	21		24	17.6069	-0.606864
PA762-3	21	20		25	18.5959	-2.59593
PA762-4	37	36		26	24.5303	-0.530299
PA762-5	19	17		27	12.6616	-1.66155
PA762-6	19	19		28	18.5959	0.404073
PA762-7	29	32		29	16.6178	3.3822
PA762-8	18	18		30	20.5741	-1.57405
PA762-9	17	20		31	19.585	-1.58499
PA762-10	19	16		32	18.5959	-2.59593
PA762X3IIH6-1	29	30		33	26.5084	-0.508423
PA762X3IIH6-2	29	27		34	29.4756	-0.47561
PA762X3IIH6-3	36	37		35	20.5741	-0.574051
PA762X3IIH6-4	19	18		36	18.5959	-0.595927
PA762X3IIH6-5	17	17		37	25.5194	3.48064
PHG50XPHG47-1	18	21		38	21.5631	1.43689
PHG50XPHG47-2	16	13		39	19.585	-0.584989
PHG50XPHG47-3	42	40		40	20.5741	0.425949
PHG50XPHG47-4	21	19		41	27.4975	-2.49749
PHG50XPHG47-5	13	11		42	25.5194	2.48064
PHZ51-1	18	19		43	20.5741	-2.57405
PHZ51-2	20	18		44	25.5194	-2.51936
PHZ51-3	23	23		45	17.6069	-2.60686
PHZ51-4	19	17		46	14.6397	-1.63968
PHZ51-5	17	14		47	21.5631	-0.563113
PHZ51-6	21	21		48	20.5741	-0.574051
PHZ51-7	22	22		49	36.399	-0.399045
PHZ51-8	18	20		50	18.5959	-1.59593
PHZ51-9	20	22		51	18.5959	0.404073
PHZ51XLH59-1	18	21		52	28.4865	3.51345
PHZ51XLH59-2	34	32		53	17.6069	0.393136
PHZ51XLH59-3	19	18		54	16.6178	3.3822
PHZ51XLH59-4	25	25		55	18.5959	-2.59593
PHZ51XLH59-5	27	29		56	28.4865	1.51345
				57	28.4865	-1.48655
				58	35.41	1.59002
				59	18.5959	-0.595927
				60	16.6178	0.382198
				61	17.6069	3.39314
				62	15.6287	-2.62874
				63	41.3444	-1.34436
				64	20.5741	-1.57405
				65	12.6616	-1.66155
				66	17.6069	1.39314
				67	19.585	-1.58499
				68	22.5522	0.447825
				69	18.5959	-1.59593
				70	16.6178	-2.6178
				71	20.5741	0.425949
				72	21.5631	0.436887
				73	17.6069	2.39314
				74	19.585	2.41501
				75	17.6069	3.39314
				76	33.4319	-1.43186
				77	18.5959	-0.595927
				78	24.5303	0.469701
				79	26.5084	2.49158
Genotype	DIRT/3D:Root volume	Manual: Root biomass		root biomass /volume
B101-1	347.411	151.89		SUMMARY OUTPUT
B101-2	243.259	106.24
B101-3	362.674	146.06		Regression Statistics
B101-4	264.817	100.96		Multiple R	0.924358
B101-5	194.058	86.17		R Square	0.854439
B112-1	241.648	105.67		Adjusted R Square	0.852548
B112-2	204.756	94.97		Standard Error	7.96098
B112-3	272.125	110.76		Observations	79
B112-4	249.329	98.42
B112-5	234.06	93.26		ANOVA
B112-6	242.764	103.54			df	SS	MS	F	Significance F
B112-7	205.185	91.52		Regression	1	28645.7	28645.7	451.986	5.85858e-34
DKIB014-1	270.105	130.4		Residual	77	4880.05	63.3773
DKIB014-2	330.737	129.65		Total	78	33525.7
DKIB014-3	211.036	91.39
DKIB014-4	174.581	85.04			Coefficients	Standard Error	t Stat	P-value	Lower 95%	Upper 95%	Lower 95.0%	Upper 95.0%
DKIB014-5	217.099	100.86		Intercept	16.985	4.68208	3.62766	0.000512001	7.6618	26.3082	7.6618	26.3082
DKPB80X3IIH6-1	289.896	116.65		347.411	0.359737	0.0169209	21.26	5.85858e-34	0.326043	0.393431	0.326043	0.393431
DKPB80X3IIH6-2	316.601	137.48
DKPB80X3IIH6-3	345.56	156.33
DKPB80X3IIH6-4	403.221	161.08
DKPB80X3IIH6-5	312.638	133.88		RESIDUAL OUTPUT
DKPB80X3IIH6-6	324.772	144.46
DKPB80X3IIH6-7	364.382	157.64		Observation	Predicted 151.89	Residuals
DKPB80X3IIH6-8	302.841	145.14		1	104.494	1.74553
DKPB80X3IIH6-9	448.425	168.56		2	147.452	-1.39239
H96X3IIH6-1	273.962	122.02		3	112.25	-11.2895
H96X3IIH6-2	272.275	121.49		4	86.795	-0.624996
H96X3IIH6-3	269.121	130.34		5	103.915	1.75503
H96X3IIH6-4	286.318	132.9		6	90.6433	4.32671
H96X3IIH6-5	343.888	158.78		7	114.879	-4.11866
H96X3IIH6-6	246.533	117.32		8	106.678	-8.25799
H96X3IIH6-7	321.492	124.19		9	101.185	-7.92525
H96X3IIH6-8	232.536	107.01		10	104.316	-0.776179
H96X3IIH6-9	224.034	101.91		11	90.7978	0.722241
H96X3IIH6-10	280.006	121.79		12	114.152	16.2481
LH59XPHG29-1	264.013	110.65		13	135.963	-6.31348
LH59XPHG29-2	345.848	134.1		14	92.9024	-1.51239
LH59XPHG29-3	329.466	134.09		15	79.7882	5.25181
LH59XPHG29-4	359.518	141.6		16	95.0837	5.77635
LH59XPHG29-5	316.052	133.01		17	121.271	-4.62124
LH123HT-1	262.575	109.2		18	130.878	6.60174
LH123HT-2	238.704	108.89		19	141.296	15.0341
LH123HT-3	239.445	110.27		20	162.039	-0.95855
LH123HT-4	246.242	100.54		21	129.453	4.42733
LH123HT-5	232.913	97.78		22	133.818	10.6425
PA762-1	362.312	144.42		23	148.067	9.57329
PA762-2	283.189	113.61		24	125.928	19.2118
PA762-3	216.788	85.56		25	178.3	-9.74005
PA762-4	208.32	81.66		26	115.539	6.4808
PA762-5	235.49	93.04		27	114.932	6.55766
PA762-6	274.271	113.36		28	113.798	16.5421
PA762-7	196.593	88.87		29	119.984	12.9159
PA762-8	229.332	90.19		30	140.694	18.0857
PA762-9	219.875	91.8		31	105.672	11.648
PA762-10	219.475	102.64		32	132.638	-8.44769
PA762X3IIH6-1	240.629	112.13		33	100.637	6.37307
PA762X3IIH6-2	163.377	76.13		34	97.5785	4.33147
PA762X3IIH6-3	245.857	111.38		35	117.714	4.07649
PA762X3IIH6-4	216.213	95.98		36	111.96	-1.31014
PA762X3IIH6-5	297.205	111.63		37	141.399	-7.29924
PHG50XPHG47-1	276.74	109.37		38	135.506	-1.41617
PHG50XPHG47-2	271.56	119.31		39	146.317	-4.71716
PHG50XPHG47-3	306.663	129.89		40	130.681	2.32923
PHG50XPHG47-4	315.919	120.64		41	111.443	-2.24305
PHG50XPHG47-5	333.398	130.77		42	102.856	6.0341
PHZ51-1	285.852	123.21		43	103.122	7.14766
PHZ51-2	244.61	118.63		44	105.567	-5.02738
PHZ51-3	308.429	122.27		45	100.773	-2.99255
PHZ51-4	201.974	80.8		46	147.322	-2.90225
PHZ51-5	271.253	119.55		47	118.859	-5.24851
PHZ51-6	320.004	122.61		48	94.9718	-9.41181
PHZ51-7	279.931	109.65		49	91.9255	-10.2655
PHZ51-8	232.763	90.52		50	101.699	-8.65941
PHZ51-9	259.752	108.01		51	115.65	-2.29042
PHZ51XLH59-1	284.316	121.27		52	87.7068	1.16325
PHZ51XLH59-2	282.505	112.74		53	99.4842	-9.29422
PHZ51XLH59-3	219.264	86.44		54	96.0821	-4.28213
PHZ51XLH59-4	255.794	101.47		55	95.9383	6.70174
PHZ51XLH59-5	284.784	106.76		56	103.548	8.58164
				57	75.7578	0.372172
				58	105.429	5.95101
				59	94.7647	1.21525
				60	123.901	-12.2708
				61	116.539	-7.16883
				62	114.675	4.63473
				63	127.303	2.58694
				64	130.633	-9.99287
				65	136.921	-6.15077
				66	119.816	3.39352
				67	104.98	13.6495
				68	127.939	-5.66857
				69	89.6428	-8.84275
				70	114.565	4.98504
				71	132.103	-9.49251
				72	117.687	-8.03667
				73	100.719	-10.1986
				74	110.428	-2.41761
				75	119.264	2.00576
				76	118.613	-5.87264
				77	95.8623	-9.42231
				78	109.004	-7.53356
				79	119.432	-12.6725
Genotype	DIRT/3D	Manual	predicted	2nd youngest nodal-3nd youngest nodal whorl distance
B101-1	2.59887	1.81582		SUMMARY OUTPUT
B101-2	7.13592	6.0347
B101-3	4.23278	3.89447		Regression Statistics
B112-1	11.159	9.2397		Multiple R	0.941208
B112-2	7.76222	6.42278		R Square	0.885873
B112-3	9.11328	6.42839		Adjusted R Square	0.882516
DKIB014-1	21.6452	16.5994		Standard Error	2.34884
DKIB014-2	28.8824	30.1932		Observations	36
DKPB80X3IIH6-1	2.26587	2.55905
DKPB80X3IIH6-2	3.51516	2.71317		ANOVA
DKPB80X3IIH6-3	3.97652	4.21507			df	SS	MS	F	Significance F
DKPB80X3IIH6-4	6.44807	9.6206		Regression	1	1456.02	1456.02	263.914	1.35953e-17
H96X3IIH6-1	14.3824	14.691		Residual	34	187.579	5.51703
H96X3IIH6-2	18.0584	21.2512		Total	35	1643.6
H96X3IIH6-3	12.3518	10.9624
H96X3IIH6-4	15.3855	13.2969			Coefficients	Standard Error	t Stat	P-value	Lower 95%	Upper 95%	Lower 95.0%	Upper 95.0%
H96X3IIH6-5	17.7849	21.3062		Intercept	0.342152	0.669248	0.511249	0.612481	-1.01792	1.70223	-1.01792	1.70223
LH59XPHG29-1	3.69178	3.27225		2.59887	0.997312	0.0613904	16.2454	1.35953e-17	0.872552	1.12207	0.872552	1.12207
LH59XPHG29-2	6.30654	5.04526
LH59XPHG29-3	4.8902	3.72742
LH123HT-1	17.0478	12.1451
LH123HT-2	19.1557	22.7502		RESIDUAL OUTPUT
PA762-1	2.29549	3.34168
PA762-2	5.22986	7.69856		Observation	Predicted 1.81582304605627	Residuals
PA762-3	4.84258	4.62687		1	7.45889	-1.42419
PA762-4	2.41428	1.76852		2	4.56355	-0.669084
PA762X3IIH6-1	6.51467	9.24733		3	11.4712	-2.23146
PA762X3IIH6-2	7.17087	10.4794		4	8.0835	-1.66072
PHG50XPHG47-1	12.0523	16.4341		5	9.43093	-3.00253
PHG50XPHG47-2	12.4086	16.2813		6	21.9292	-5.32981
PHZ51-1	4.95798	6.29363		7	29.1469	1.04622
PHZ51-2	4.35808	6.44815		8	2.60193	-0.0428841
PHZ51-3	4.10102	3.15401		9	3.84786	-1.13469
PHZ51-4	5.67835	4.75236		10	4.30798	-0.0929099
PHZ51XLH59-1	4.77722	6.14722		11	6.77289	2.84771
PHZ51XLH59-2	2.79538	2.94398		12	14.6859	0.00509795
PHZ51XLH59-3	3.52135	3.78585		13	18.352	2.89919
				14	12.6608	-1.69832
				15	15.6863	-2.38938
				16	18.0793	3.22693
				17	4.02401	-0.751759
				18	6.63174	-1.58648
				19	5.2192	-1.49179
				20	17.3441	-5.19899
				21	19.4464	3.30381
				22	2.63147	0.710207
				23	5.55795	2.14061
				24	5.17171	-0.544847
				25	2.74994	-0.981423
				26	6.83931	2.40802
				27	7.49374	2.98568
				28	12.3621	4.07202
				29	12.7174	3.56387
				30	5.2868	1.00682
				31	4.68851	1.75964
				32	4.43214	-1.27813
				33	6.00524	-1.25289
				34	5.10653	1.04069
				35	3.13001	-0.186033
				36	3.85404	-0.068185

## Sheet: DIRT_3D_H2_Ahsan
DIRT_3D_H2_Ahsan
DIRT/3D
Traits	H2
root system diameter	0.641547
root system eccentricity	0.98256
Youngest - 2nd youngest whorl distance	0.813801
number of youngest nodal root	0.903004
number of 2nd youngest nodal root	0.872027
stem diameter	0.836727
youngest nodal root diameter	0.933161
2nd youngest nodal root diameter	0.9132
lateral root diameter	0.961365
root system density	0.833469
root system length	0.953724
youngest nodal root length	0.383847
youngest nodal root angle	0.905586
root trace projection radius	0.748473
occupancy index of 2nd youngest nodal root	0.967423
occupancy index of youngest nodal root	0.965546
2nd youngest nodal root angle	0.911193
root system volume	0.63695

## Sheet: DIRT_2D_normalized_traits
								DIRT_2D_normalized_traits
Traits\Genotype	DIA_STM	AVG_DENSITY	RTP_COUNT	TD_MED	TD_AVG	MAX_DIA_90	WIDTH_MED	WIDTH_MAX	D10	D20	D30	D40	D50	D60	D70	D80	D90	DS10	DS20	DS30	DS40	DS50	DS60	DS70	DS80	DS90	RDISTR_X	RDISTR_Y	ANG_TOP
B101	8.72584	2.33017	702.2	0.150475	0.189072	0.371693	63.3327	118.554	0.146049	0.296118	0.317919	0.421245	0.499447	0.54378	0.676719	0.782319	0.826171	0.864405	1.19005	1.46457	1.36033	1.26991	1.17921	1.21118	1.14723	1.05543	-0.719098	-70.6383	55.7345
B112	18.0782	3.61533	646.714	0.0262577	0.0278122	0.0886238	73.3916	88.0654	0.26173	0.398686	0.471475	0.512242	0.581474	0.660391	0.738159	0.753567	0.889071	0.800466	1.03795	1.2701	1.47924	1.64208	1.44034	1.55158	1.57259	1.41215	-1.6966	-25.499	63.8399
DKIB014	15.8821	2.56096	810.4	0.0222206	0.0270902	0.0849612	84.868	108.37	0.158237	0.25036	0.349356	0.391131	0.474502	0.579942	0.627746	0.57121	0.795963	0.865641	1.25035	1.43096	1.2659	1.40754	1.46463	1.34245	1.26744	1.05235	0.697905	-16.7448	55.2847
DKPB80X3IIH6	19.9096	3.77009	1810.33	0.0214028	0.0188968	0.0694897	42.1773	50.8274	0.243103	0.311502	0.406371	0.488043	0.558346	0.649228	0.685722	0.710851	0.781378	0.844112	0.952779	1.17053	1.43651	1.3579	1.53676	1.62024	1.58421	1.14345	0.110599	-25.4045	68.9444
H96X3IIH6	9.34404	2.0201	808.8	0.203518	0.17688	0.421778	27.0492	86.9275	0.170283	0.262062	0.337853	0.419585	0.49425	0.565511	0.614708	0.691344	0.869459	1.07754	1.38874	1.56708	1.17239	1.45423	1.20905	1.58097	1.06773	0.762633	-2.76312	-161.641	53.269
LH123HT	11.1476	2.99158	442	0.0180214	0.0251555	0.0650159	71.8383	92.5277	0.249828	0.316222	0.286278	0.409635	0.47982	0.603138	0.792806	0.686304	0.966023	0.875701	1.31413	1.48852	1.15148	1.8615	1.35208	1.49613	0.73213	0.865346	-0.346864	-18.491	54.5085
LH59XPHG29	12.5352	1.87409	1021.8	0.253152	0.248692	0.906692	62.0029	83.8412	0.187769	0.2896	0.365947	0.470101	0.518488	0.563943	0.68621	0.697278	0.880373	0.92253	1.12816	1.35057	1.29957	1.31806	1.46302	1.37055	1.23787	1.15984	-2.81503	-164.971	57.1557
PA762	13.5786	4.15675	817.8	0.021907	0.0231084	0.0621064	75.4115	101.803	0.296339	0.413302	0.473835	0.601725	0.603491	0.803501	0.749446	0.714305	0.798819	0.820658	0.941372	1.20541	0.96948	1.47611	1.66889	1.3493	1.50707	1.53968	0.136858	-20.2884	53.888
PA762X3IIH6	11.6544	3.42771	819.8	0.184782	0.128926	0.51593	41.0498	83.3088	0.206548	0.327501	0.383186	0.478823	0.543169	0.538056	0.588028	0.745099	0.879696	0.675713	1.28649	1.35926	1.04323	1.33453	1.51354	1.22827	1.52286	0.844415	4.19276	-131.656	57.588
PHG50XPHG47	12.4754	4.29096	829	0.204194	0.211166	0.541135	41.9021	75.4538	0.185606	0.287934	0.317709	0.574236	0.359755	0.620012	0.71096	0.606911	0.861795	0.966411	1.16681	1.33734	1.35226	1.41829	1.52176	1.25648	1.66781	1.05947	3.52186	-131.726	56.4426
PHZ51	21.5103	3.13976	630.444	0.0258229	0.0270928	0.0736899	87.1595	99.8391	0.24153	0.305058	0.427782	0.545547	0.609441	0.692947	0.622535	0.707616	0.897802	0.891571	1.24218	1.40382	1.56825	1.90945	1.95411	1.7045	1.32962	1.41243	0.0448565	-21.9652	62.5743
PHZ51XLH59	16.8071	2.25657	1120.4	0.0281427	0.0285735	0.0742307	70.3642	91.8289	0.265273	0.377059	0.386035	0.498201	0.505293	0.679064	0.643121	0.746624	0.69403	0.874665	1.58145	1.77365	1.38066	1.66442	1.78881	1.45066	1.168	0.687579	0.373829	-22.9716	62.2763
mean	14.304	3.03617	871.641	0.096658	0.0943721	0.272945	61.7122	90.1123	0.217691	0.319617	0.376979	0.484209	0.518956	0.624959	0.678013	0.701119	0.845048	0.873285	1.2067	1.40182	1.28994	1.5095	1.50768	1.43019	1.31705	1.0829	0.0614963	-67.6664	58.4588
std	3.93756	0.795044	329.488	0.0893399	0.0855395	0.264904	18.4627	16.4329	0.0461877	0.0493677	0.0573869	0.0640748	0.0654539	0.0737099	0.0591879	0.057548	0.0673569	0.0918587	0.174651	0.157029	0.170554	0.203302	0.211161	0.15554	0.258587	0.258282	2.03454	58.7457	4.63559
Normalized
Traits\Genotype	DIA_STM	AVG_DENSITY	RTP_COUNT	TD_MED	TD_AVG	MAX_DIA_90	WIDTH_MED	WIDTH_MAX	D10	D20	D30	D40	D50	D60	D70	D80	D90	DS10	DS20	DS30	DS40	DS50	DS60	DS70	DS80	DS90	RDISTR_X	RDISTR_Y	ANG_TOP
B101	-1.41666	-0.888	-0.514256	0.602381	1.10709	0.372768	0.0877679	1.7308	-1.55112	-0.476006	-1.02915	-0.982668	-0.298056	-1.10134	-0.0218661	1.411	-0.280262	-0.0966709	-0.0953738	0.399644	0.412687	-1.17852	-1.55557	-1.40805	-0.65671	-0.106355	-0.383671	-0.0505897	-0.587703
B112	0.9585	0.728458	-0.682656	-0.788005	-0.778119	-0.695806	0.632591	-0.124557	0.953473	1.60164	1.64666	0.437501	0.955134	0.480692	1.01618	0.911376	0.653566	-0.792728	-0.966218	-0.838835	1.10992	0.652141	-0.318929	0.780409	0.988231	1.27476	-0.864123	0.717795	1.16083
DKIB014	0.400771	-0.597715	-0.185867	-0.833192	-0.786559	-0.709632	1.25419	1.11106	-1.28723	-1.40287	-0.481343	-1.45265	-0.679168	-0.610742	-0.849286	-2.2574	-0.728734	-0.0832162	0.249902	0.185606	-0.140981	-0.501524	-0.203864	-0.564125	-0.191834	-0.11826	0.312802	0.866813	-0.684727
DKPB80X3IIH6	1.42361	0.923115	2.84895	-0.842347	-0.882345	-0.768036	-1.05808	-2.39063	0.550184	-0.164387	0.512174	0.0598225	0.601788	0.32924	0.130239	0.169117	-0.945263	-0.317579	-1.45391	-1.47291	0.859393	-0.745693	0.137712	1.22185	1.03316	0.234435	0.0241347	0.719403	2.26197
H96X3IIH6	-1.25966	-1.27801	-0.190723	1.1961	0.964559	0.561835	-1.87746	-0.193802	-1.02643	-1.16585	-0.681792	-1.00858	-0.377466	-0.806516	-1.06957	-0.169864	0.362411	2.22361	1.04229	1.05245	-0.689256	-0.271874	-1.41424	0.969382	-0.964161	-1.23998	-1.38833	-1.59968	-1.11956
LH59XPHG29	-0.80161	-0.0560933	-1.30397	-0.880195	-0.809177	-0.784925	0.548462	0.146991	0.695782	-0.0687659	-1.58051	-1.16387	-0.597922	-0.296047	1.93946	-0.257443	1.79602	0.0263097	0.615088	0.552151	-0.811836	1.73139	-0.736896	0.423899	-2.26197	-0.842302	-0.200714	0.837088	-0.852176
LH123HT	-0.449225	-1.46166	0.455735	1.75167	1.80408	2.39236	0.0157407	-0.381617	-0.647833	-0.608024	-0.192237	-0.22019	-0.00715455	-0.827791	0.138487	-0.0667486	0.524439	0.536101	-0.44974	-0.326368	0.0564494	-0.941658	-0.211513	-0.383446	-0.306198	0.297901	-1.41385	-1.65637	-0.281105
PA762	-0.184235	1.40946	-0.163408	-0.836703	-0.833109	-0.795908	0.741996	0.71142	1.70278	1.8977	1.68777	1.83403	1.29152	2.42223	1.20688	0.22913	-0.686334	-0.572907	-1.51921	-1.25075	-1.87894	-0.164243	0.763423	-0.52006	0.734847	1.76853	0.037041	0.806493	-0.986037
PA762X3IIH6	-0.672902	0.492471	-0.157338	0.986387	0.403951	0.917256	-1.11915	-0.414017	-0.241256	0.159692	0.108168	-0.0840655	0.369918	-1.17899	-1.52034	0.764235	0.514385	-2.15082	0.456835	-0.27102	-1.44652	-0.860673	0.0277311	-1.29822	0.795925	-0.92334	2.03056	-1.08926	-0.18786
PHG50XPHG47	-0.464415	1.57826	-0.129416	1.20368	1.36538	1.0124	-1.07298	-0.89202	-0.694659	-0.641778	-1.03281	1.40502	-2.43226	-0.0671249	0.556651	-1.63703	0.248629	1.0138	-0.228451	-0.410618	0.365392	-0.448634	0.0666491	-1.11683	1.35646	-0.0906958	1.70081	-1.09046	-0.434944
PHZ51	1.83014	0.130295	-0.732035	-0.792872	-0.786529	-0.752181	1.37831	0.59191	0.516125	-0.294904	0.88527	0.957285	1.38242	0.922364	-0.937328	0.1129	0.783199	0.199072	0.203115	0.0127236	1.63178	1.96728	2.11415	1.76361	0.0486152	1.27587	-0.00817861	0.777948	0.887793
PHZ51XLH59	0.635688	-0.980575	0.754987	-0.766906	-0.769219	-0.750139	0.468619	0.104465	1.03019	1.16356	0.157802	0.218362	-0.208743	0.734018	-0.589513	0.790732	-2.24205	0.0150234	2.14567	2.36793	0.531923	0.762013	1.33134	0.131576	-0.576367	-1.53057	0.153515	0.760817	0.823523
mean	4.07082e-16	-7.86408e-16	-3.9783e-16	-8.32667e-17	-1.85037e-16	9.25186e-17	1.11022e-16	-7.89877e-16	-3.51571e-16	-5.73615e-16	-1.68846e-16	-5.66676e-16	3.53884e-16	-6.01371e-16	3.14563e-16	7.67904e-16	4.07082e-16	7.14851e-16	0	3.70074e-16	-1.0177e-15	-1.11022e-16	1.59132e-15	-9.55254e-16	2.31296e-16	0	2.31296e-17	1.11022e-16	-1.249e-15
STE	0.301511	0.301511	0.301511	0.301511	0.301511	0.301511	0.301511	0.301511	0.301511	0.301511	0.301511	0.301511	0.301511	0.301511	0.301511	0.301511	0.301511	0.301511	0.301511	0.301511	0.301511	0.301511	0.301511	0.301511	0.301511	0.301511	0.301511	0.301511	0.301511
D_Curve
Traits\Genotype	D10	D20	D30	D40	D50	D60	D70	D80	D90
B101	0.146049	0.296118	0.317919	0.421245	0.499447	0.54378	0.676719	0.782319	0.826171
B112	0.26173	0.398686	0.471475	0.512242	0.581474	0.660391	0.738159	0.753567	0.889071
DKIB014	0.158237	0.25036	0.349356	0.391131	0.474502	0.579942	0.627746	0.57121	0.795963
DKPB80X3IIH6	0.243103	0.311502	0.406371	0.488043	0.558346	0.649228	0.685722	0.710851	0.781378
H96X3IIH6	0.170283	0.262062	0.337853	0.419585	0.49425	0.565511	0.614708	0.691344	0.869459
LH123HT	0.249828	0.316222	0.286278	0.409635	0.47982	0.603138	0.792806	0.686304	0.966023
LH59XPHG29	0.187769	0.2896	0.365947	0.470101	0.518488	0.563943	0.68621	0.697278	0.880373
PA762	0.296339	0.413302	0.473835	0.601725	0.603491	0.803501	0.749446	0.714305	0.798819
PA762X3IIH6	0.206548	0.327501	0.383186	0.478823	0.543169	0.538056	0.588028	0.745099	0.879696
PHG50XPHG47	0.185606	0.287934	0.317709	0.574236	0.359755	0.620012	0.71096	0.606911	0.861795
PHZ51	0.24153	0.305058	0.427782	0.545547	0.609441	0.692947	0.622535	0.707616	0.897802
PHZ51XLH59	0.265273	0.377059	0.386035	0.498201	0.505293	0.679064	0.643121	0.746624	0.69403
mean	0.217691	0.319617	0.376979	0.484209	0.518956	0.624959	0.678013	0.701119	0.845048
std	0.0461877	0.0493677	0.0573869	0.0640748	0.0654539	0.0737099	0.0591879	0.057548	0.0673569
DS_curve
Traits\Genotype	DS10	DS20	DS30	DS40	DS50	DS60	DS70	DS80	DS90
B101	0.864405	1.19005	1.46457	1.36033	1.26991	1.17921	1.21118	1.14723	1.05543
B112	0.800466	1.03795	1.2701	1.47924	1.64208	1.44034	1.55158	1.57259	1.41215
DKIB014	0.865641	1.25035	1.43096	1.2659	1.40754	1.46463	1.34245	1.26744	1.05235
DKPB80X3IIH6	0.844112	0.952779	1.17053	1.43651	1.3579	1.53676	1.62024	1.58421	1.14345
H96X3IIH6	1.07754	1.38874	1.56708	1.17239	1.45423	1.20905	1.58097	1.06773	0.762633
LH123HT	0.875701	1.31413	1.48852	1.15148	1.8615	1.35208	1.49613	0.73213	0.865346
LH59XPHG29	0.92253	1.12816	1.35057	1.29957	1.31806	1.46302	1.37055	1.23787	1.15984
PA762	0.820658	0.941372	1.20541	0.96948	1.47611	1.66889	1.3493	1.50707	1.53968
PA762X3IIH6	0.675713	1.28649	1.35926	1.04323	1.33453	1.51354	1.22827	1.52286	0.844415
PHG50XPHG47	0.966411	1.16681	1.33734	1.35226	1.41829	1.52176	1.25648	1.66781	1.05947
PHZ51	0.891571	1.24218	1.40382	1.56825	1.90945	1.95411	1.7045	1.32962	1.41243
PHZ51XLH59	0.874665	1.58145	1.77365	1.38066	1.66442	1.78881	1.45066	1.168	0.687579
mean	0.873285	1.2067	1.40182	1.28994	1.5095	1.50768	1.43019	1.31705	1.0829
std	0.0918587	0.174651	0.157029	0.170554	0.203302	0.211161	0.15554	0.258587	0.258282
B101
CDF_VALUE	0.15093	0.19886	0.20532	0.20974	0.2179	0.22436	0.23353	0.23557	0.23965	0.25495		0.217081	0.0274038
N_area	0.307513	0.469048	0.630582	0.792117	0.953652	1.11519	1.27672	1.43826	1.59979	1.76133		1.03442	0.463973
B112
CDF_VALUE	0.15886	0.18492	0.19747	0.2025	0.20626	0.20783	0.20783	0.20783	0.20783	0.20878		0.199011	0.0151139
N_area	0.309427	0.506688	0.703949	0.901211	1.09847	1.29573	1.49299	1.69026	1.88752	2.08478		1.1971	0.56659
DKIB014
CDF_VALUE	0.23797	0.26541	0.29845	0.31693	0.32756	0.3466	0.36116	0.36228	0.36788	0.36956		0.32538	0.0434609
N_area	0.224569	0.336008	0.447447	0.558885	0.670324	0.781763	0.893202	1.00464	1.11608	1.22752		0.726044	0.320084
DKPB80X3IIH6
CDF_VALUE	0.27567	0.34509	0.36018	0.36923	0.37292	0.37795	0.38064	0.38432	0.38432	0.38466		0.363498	0.0316274
N_area	0.22942	0.336484	0.443548	0.550612	0.657676	0.76474	0.871804	0.978868	1.08593	1.193		0.711208	0.307518
H96X3IIH6
CDF_VALUE	0.25078	0.33731	0.38031	0.40207	0.42021	0.44249	0.45181	0.45181	0.45285	0.4544		0.404404	0.0630314
N_area	0.239742	0.330373	0.421005	0.511636	0.602267	0.692899	0.78353	0.874161	0.964792	1.05542		0.647583	0.260319
LH123HT
CDF_VALUE	0.20759	0.26061	0.27032	0.27555	0.27742	0.27891	0.27891	0.27928	0.27928	0.28003		0.26879	0.0211804
N_area	0.276523	0.423591	0.570659	0.717727	0.864795	1.01186	1.15893	1.306	1.45307	1.60013		0.938329	0.42242
LH59XPHG29
CDF_VALUE	0.15888	0.17387	0.18073	0.18217	0.1838	0.1838	0.18452	0.18452	0.18452	0.18488		0.180169	0.00776256
N_area	0.346856	0.56961	0.792365	1.01512	1.23787	1.46063	1.68338	1.90614	2.12889	2.35165		1.34925	0.639813
PA762
CDF_VALUE	0.19715	0.24188	0.26924	0.27619	0.27923	0.2827	0.28314	0.284	0.28444	0.28531		0.268328	0.026771
N_area	0.279305	0.423652	0.567999	0.712347	0.856694	1.00104	1.14539	1.28974	1.43408	1.57843		0.928868	0.414606
PA762X3IIH6
CDF_VALUE	0.15493	0.17336	0.17709	0.17937	0.18082	0.18082	0.18103	0.18103	0.18103	0.18124		0.177072	0.00775753
N_area	0.331975	0.559211	0.786447	1.01368	1.24092	1.46815	1.69539	1.92263	2.14986	2.3771		1.35454	0.652685
PHG50XPHG47
CDF_VALUE	0.23082	0.26743	0.27722	0.28491	0.29028	0.29074	0.29237	0.29377	0.29401	0.29424		0.281579	0.0188316
N_area	0.284066	0.424031	0.563996	0.703962	0.843927	0.983892	1.12386	1.26382	1.40379	1.54375		0.91391	0.40202
PHZ51
CDF_VALUE	0.17452	0.20305	0.20922	0.21616	0.21976	0.22104	0.22233	0.22233	0.22233	0.22258		0.213332	0.0143741
N_area	0.325426	0.510449	0.695472	0.880495	1.06552	1.25054	1.43556	1.62059	1.80561	1.99063		1.15803	0.531438
PHZ51XLH59
CDF_VALUE	0.19615	0.22477	0.23266	0.23945	0.24184	0.24477	0.24477	0.24532	0.24532	0.24551		0.236056	0.0147961
N_area	0.285854	0.453602	0.621351	0.789099	0.956847	1.1246	1.29234	1.46009	1.62784	1.79559		1.04072	0.481821
D_Curve

## Sheet: DIRT_2D_H2_Ahsan
DIRT_2D_H2_Ahsan
DIA_STM	0.834561
AVG_DENSITY	0.927764
RTP_COUNT	0.637298
TD_MED	0.96474
TD_AVG	0.966543
MAX_DIA_90	0.942317
WIDTH_MED	0.612525
D10	0.983797
D20	0.981428
D30	0.980394
D40	0.978931
D50	0.978904
D60	0.979854
D70	0.9751
D80	0.970646
D90	0.975613
DS10	0.974124
DS20	0.96677
DS30	0.964562
DS40	0.958603
DS50	0.9648
DS60	0.957588
DS70	0.96276
DS80	0.964133
DS90	0.955393
ANG_TOP	0.892033

## Sheet: DIRT2D3D_comparision
DIRT2D3D_comparision
Genotype	DIRT/3D	DIRT/2D	Manual		root system diameter
B101-1	181.111	200.288	160.617		SUMMARY OUTPUT
B101-2	186.629	181.186	201.547
B101-3	186.796	197.917	178.115		Regression Statistics
B101-4	182.623	187.38	173.367		Multiple R	0.939401
B101-5	180.96	198.3	185.583		R Square	0.882475
B112-1	124.098	135.172	138.831		Adjusted R Square	0.880949
B112-2	128.514	140.088	125.311		Standard Error	15.6985
B112-3	126.662	139.991	117.924		Observations	79
B112-4	117.235	125.44	120.479
B112-5	106.571	115.443	114.452		ANOVA
B112-6	117.808	122.653	118.999			df	SS	MS	F	Significance F
B112-7	122.438	127.571	123.355		Regression	1	142489	142489	578.18	1.52652e-37
DKIB014-1	142.052	157.717	156.305		Residual	77	18976.2	246.444
DKIB014-2	136.022	136.127	148.606		Total	78	161465
DKIB014-3	138.192	146.124	145.939
DKIB014-4	140.1	139.498	142.396			Coefficients	Standard Error	t Stat	P-value	Lower 95%	Upper 95%	Lower 95.0%	Upper 95.0%
DKIB014-5	132.903	132.991	119.577		Intercept	5.12272	7.28038	0.703634	0.483783	-9.37436	19.6198	-9.37436	19.6198
DKPB80X3IIH6-1	200.856	200.348	183.891		200.288	0.946313	0.0393553	24.0454	1.52652e-37	0.867946	1.02468	0.867946	1.02468
DKPB80X3IIH6-2	237.349	235.614	242.729
DKPB80X3IIH6-3	230.446	225.25	214.033
DKPB80X3IIH6-4	220.652	216.689	224.929
DKPB80X3IIH6-5	220.941	228.261	249.487		RESIDUAL OUTPUT
DKPB80X3IIH6-6	197.799	199.916	212.731
DKPB80X3IIH6-7	220.941	230.449	250.025		Observation	Predicted 160.616991563744	Residuals
DKPB80X3IIH6-8	237.349	261.011	228.483		1	176.581	24.9661
DKPB80X3IIH6-9	209.496	207.426	239.857		2	192.414	-14.2984
H96X3IIH6-1	223.823	230.585	256.482		3	182.443	-9.07629
H96X3IIH6-2	197.558	212.523	199.501		4	192.776	-7.19361
H96X3IIH6-3	189.162	210.584	213.006		5	133.037	5.7938
H96X3IIH6-4	189.41	201.015	198.515		6	137.69	-12.3791
H96X3IIH6-5	223.823	230.77	226.904		7	137.598	-19.6735
H96X3IIH6-6	217.314	221.528	208.47		8	123.828	-3.34874
H96X3IIH6-7	208.078	221.221	200.464		9	114.368	0.0839273
H96X3IIH6-8	208.351	211.642	203.514		10	121.191	-2.19197
H96X3IIH6-9	186.527	180.983	196.106		11	125.845	-2.48997
H96X3IIH6-10	208.351	224.798	202.004		12	154.373	1.93231
LH59XPHG29-1	205.292	214.086	175.119		13	133.942	14.6639
LH59XPHG29-2	227.287	243.428	216.37		14	143.402	2.53727
LH59XPHG29-3	227.029	240.164	214.07		15	137.131	5.26502
LH59XPHG29-4	216.812	222.533	200.367		16	130.974	-11.3963
LH59XPHG29-5	205.674	227.392	236.407		17	194.714	-10.8229
LH123HT-1	141.789	145.866	135.575		18	228.087	14.6418
LH123HT-2	126.172	126.088	131.501		19	218.28	-4.24619
LH123HT-3	139.565	147.618	130.642		20	210.178	14.7511
LH123HT-4	132.513	136.378	134.141		21	221.129	28.3582
LH123HT-5	152.119	169.434	164.927		22	194.306	18.4254
PA762-1	146.818	142.563	125.299		23	223.199	26.8257
PA762-2	137.055	143.288	155.271		24	252.121	-23.6377
PA762-3	132.866	138.07	118.002		25	201.413	38.4444
PA762-4	126.945	140.149	110.959		26	223.328	33.1535
PA762-5	138.304	149.863	158.856		27	206.236	-6.73408
PA762-6	133.741	141.497	136.557		28	204.401	8.60562
PA762-7	133.741	137.523	144.117		29	195.346	3.16951
PA762-8	137.696	151.318	155.589		30	223.503	3.40097
PA762-9	129.649	139.714	135.948		31	214.758	-6.28726
PA762-10	135.178	142.268	123.313		32	214.467	-14.0034
PA762X3IIH6-1	141.639	137.737	121.278		33	205.402	-1.88838
PA762X3IIH6-2	138.108	134.672	152.866		34	176.389	19.7169
PA762X3IIH6-3	138.02	138.003	156.329		35	217.852	-15.8482
PA762X3IIH6-4	138.928	138.086	133.349		36	207.715	-32.5964
PA762X3IIH6-5	134.677	139.516	136.435		37	235.482	-19.1121
PHG50XPHG47-1	204.202	213.49	219.963		38	232.393	-18.3223
PHG50XPHG47-2	241.29	251.361	240.007		39	215.708	-15.341
PHG50XPHG47-3	242.446	262.692	215.106		40	220.307	16.1007
PHG50XPHG47-4	235.724	245.489	240.174		41	143.158	-7.58321
PHG50XPHG47-5	151.519	166.412	172.541		42	124.442	7.05966
PHZ51-1	183.843	189.06	204.963		43	144.816	-14.174
PHZ51-2	195.377	206.893	183.471		44	134.179	-0.0387623
PHZ51-3	275.758	304.716	275.329		45	165.46	-0.532745
PHZ51-4	198.77	213.622	225.605		46	140.032	-14.7333
PHZ51-5	176.877	172.822	164.944		47	140.718	14.5529
PHZ51-6	209.347	231.169	237.505		48	135.78	-17.7783
PHZ51-7	144.815	151.894	145.198		49	137.747	-26.788
PHZ51-8	213.251	211.111	231.989		50	146.94	11.916
PHZ51-9	188.313	205.482	207.564		51	139.023	-2.46594
PHZ51XLH59-1	127.573	128.209	114.483		52	135.262	8.85428
PHZ51XLH59-2	96.2613	94.7503	101.29		53	148.317	7.27211
PHZ51XLH59-3	135.548	136.683	118.381		54	137.336	-1.38805
PHZ51XLH59-4	132.707	139.878	141.981		55	139.753	-16.4394
PHZ51XLH59-5	132.896	130.515	115.544		56	135.465	-14.1864
					57	132.564	20.3014
					58	135.717	20.6122
					59	135.795	-2.44662
					60	137.148	-0.713706
					61	207.151	12.8121
					62	242.989	-2.98172
					63	253.711	-38.6057
					64	237.432	2.7426
					65	162.601	9.9398
					66	184.033	20.9305
					67	200.908	-17.4373
					68	293.48	-18.1508
					69	207.276	18.3293
					70	168.667	-3.72256
					71	223.881	13.624
					72	148.862	-3.66354
					73	204.899	27.0892
					74	199.573	7.99116
					75	126.449	-11.9654
					76	94.7862	6.5036
					77	134.467	-16.0868
					78	137.491	4.48912
					79	128.63	-13.0865
Genotype	DIRT/3D	DIRT/2D	Manual		root system diameter max
B101-1	201.885	232.261	211.835		SUMMARY OUTPUT
B101-2	208.036	175.174	183.698
B101-3	208.223	275.767	226.115		Regression Statistics
B101-4	203.57	146.092	154.586		Multiple R	0.92014
B101-5	201.717	212.048	218.004		R Square	0.846657
B112-1	155.433	146.693	140.022		Adjusted R Square	0.844666
B112-2	160.964	189.312	169.756		Standard Error	19.5846
B112-3	158.644	169.141	167.309		Observations	79
B112-4	146.838	169.159	146.921
B112-5	133.481	127.57	127.007		ANOVA
B112-6	147.555	124.517	121.009			df	SS	MS	F	Significance F
B112-7	153.354	124.681	135.647		Regression	1	163067	163067	425.142	4.37025e-33
DKIB014-1	159.987	184.944	173.339		Residual	77	29534	383.558
DKIB014-2	153.195	194.014	171.949		Total	78	192601
DKIB014-3	155.639	150.011	131.343
DKIB014-4	157.789	171.778	175.038			Coefficients	Standard Error	t Stat	P-value	Lower 95%	Upper 95%	Lower 95.0%	Upper 95.0%
DKIB014-5	149.683	105.53	111.442		Intercept	42.5237	7.73092	5.50047	4.76265e-07	27.1295	57.9179	27.1295	57.9179
DKPB80X3IIH6-1	226.214	210.91	200.785		232.261	0.764701	0.0370873	20.619	4.37025e-33	0.690851	0.838551	0.690851	0.838551
DKPB80X3IIH6-2	267.315	269.091	276.214
DKPB80X3IIH6-3	259.54	280.931	243.7
DKPB80X3IIH6-4	248.51	262.267	253.475
DKPB80X3IIH6-5	248.836	214.131	231.014		RESIDUAL OUTPUT
DKPB80X3IIH6-6	222.771	226.798	188.246
DKPB80X3IIH6-7	248.836	221.273	266.327		Observation	Predicted 211.835161825238	Residuals
DKPB80X3IIH6-8	267.315	322.673	268.978		1	176.48	7.21808
DKPB80X3IIH6-9	235.946	223.193	242.622		2	253.403	-27.2882
H96X3IIH6-1	255.681	251.254	258.156		3	154.24	0.345746
H96X3IIH6-2	225.677	259.39	220.705		4	204.677	13.3273
H96X3IIH6-3	216.086	143.156	167.553		5	154.7	-14.6779
H96X3IIH6-4	216.369	175.115	203.645		6	187.291	-17.5344
H96X3IIH6-5	255.681	228.027	267.302		7	171.866	-4.55724
H96X3IIH6-6	248.245	231.612	228.29		8	171.88	-24.9588
H96X3IIH6-7	237.695	242.162	233.018		9	140.077	-13.0697
H96X3IIH6-8	238.006	219.232	244.899		10	137.742	-16.733
H96X3IIH6-9	213.076	200.151	242.007		11	137.868	-2.22067
H96X3IIH6-10	238.006	247.12	225.306		12	183.951	-10.6115
LH59XPHG29-1	234.512	297.858	263.546		13	190.887	-18.9378
LH59XPHG29-2	259.637	285.068	252.169		14	157.237	-25.8946
LH59XPHG29-3	259.343	304.525	278.88		15	173.883	1.15473
LH59XPHG29-4	247.672	190.305	226.238		16	123.222	-11.78
LH59XPHG29-5	234.949	185.432	216.001		17	203.807	-3.02212
LH123HT-1	161.971	183.431	166.219		18	248.298	27.9161
LH123HT-2	144.131	119.723	142.779		19	257.352	-13.6518
LH123HT-3	159.43	149.288	146.8		20	243.079	10.3956
LH123HT-4	151.374	168.204	159.539		21	206.27	24.7435
LH123HT-5	173.771	175.07	181.03		22	215.956	-27.7095
PA762-1	167.715	195.611	170.863		23	211.731	54.5961
PA762-2	156.562	127.139	145.562		24	289.272	-20.2939
PA762-3	151.778	178.132	151.769		25	213.2	29.4218
PA762-4	145.014	119.902	123.116		26	234.658	23.4984
PA762-5	157.99	149.441	170.75		27	240.879	-20.174
PA762-6	152.777	149.11	163.456		28	151.995	15.5578
PA762-7	152.777	164.02	173.786		29	176.434	27.2107
PA762-8	157.295	121.527	140.978		30	216.896	50.4056
PA762-9	148.103	126.757	130.941		31	219.638	8.65201
PA762-10	154.419	141.972	149.42		32	227.705	5.31308
PA762X3IIH6-1	157.57	196.103	163.754		33	210.171	34.7284
PA762X3IIH6-2	153.641	166.981	172.297		34	195.579	46.428
PA762X3IIH6-3	153.543	183.211	167.659		35	231.496	-6.19023
PA762X3IIH6-4	154.554	151.541	175.366		36	270.296	-6.75024
PA762X3IIH6-5	149.825	145.708	145.356		37	260.515	-8.34643
PHG50XPHG47-1	227.169	203.39	197.353		38	275.394	3.48593
PHG50XPHG47-2	268.428	258.486	246.145		39	188.05	38.1879
PHG50XPHG47-3	269.714	343.438	305.649		40	184.323	31.6771
PHG50XPHG47-4	262.236	325.183	270.061		41	182.794	-16.5745
PHG50XPHG47-5	168.561	139.939	171.694		42	134.076	8.70258
PHZ51-1	210.011	266.838	222.69		43	156.684	-9.88408
PHZ51-2	223.185	224.095	191.949		44	171.15	-11.6108
PHZ51-3	315.008	365.393	331.752		45	176.4	4.63021
PHZ51-4	227.062	261.758	233.268		46	192.108	-21.245
PHZ51-5	202.053	216.941	229.124		47	139.747	5.81523
PHZ51-6	239.145	275.19	243.389		48	178.741	-26.972
PHZ51-7	165.427	199.959	190.604		49	134.213	-11.0969
PHZ51-8	243.604	265.005	224.829		50	156.801	13.9486
PHZ51-9	215.116	189.961	196.149		51	156.549	6.90759
PHZ51XLH59-1	159.766	148.047	128.214		52	167.95	5.83678
PHZ51XLH59-2	120.553	80.7037	96.2441		53	135.455	5.52223
PHZ51XLH59-3	169.753	183.093	176.006		54	139.455	-8.51371
PHZ51XLH59-4	166.195	170.817	195.14		55	151.09	-1.67041
PHZ51XLH59-5	166.432	195.473	185.974		56	192.484	-28.73
					57	170.214	2.08304
					58	182.625	-14.9663
					59	158.407	16.959
					60	153.947	-8.59059
					61	198.056	-0.702941
					62	240.188	5.95687
					63	305.151	0.498163
					64	291.192	-21.131
					65	149.535	22.1589
					66	246.575	-23.8847
					67	213.89	-21.9405
					68	321.94	9.81217
					69	242.69	-9.4224
					70	208.419	20.7056
					71	252.962	-9.5729
					72	195.433	-4.8287
					73	245.173	-20.3443
					74	187.787	8.36262
					75	155.735	-27.521
					76	104.238	-7.99385
					77	182.535	-6.52929
					78	173.147	21.9928
					79	192.002	-6.02822
Genotype	DIRT/3D	DIRT/2D	Manual		stem diameter
B101-1	40.3518	40.9974	37.0572		SUMMARY OUTPUT
B101-2	41.5812	33.8276	39.5091
B101-3	41.6185	45.5437	41.9341		Regression Statistics
B101-4	40.6886	34.5798	37.4634		Multiple R	0.928623
B101-5	40.3181	43.9823	41.2494		R Square	0.86234
B112-1	31.8638	33.3064	32.6274		Adjusted R Square	0.860552
B112-2	32.9976	32.5507	30.4418		Standard Error	3.70524
B112-3	32.5221	35.4883	37.2146		Observations	79
B112-4	30.1017	30.4164	28.5287
B112-5	27.3636	25.1244	27.4755		ANOVA
B112-6	30.2488	35.6836	32.8141			df	SS	MS	F	Significance F
B112-7	31.4376	36.8007	37.0079		Regression	1	6622.1	6622.1	482.35	6.80203e-35
DKIB014-1	32.7972	33.1398	31.9809		Residual	77	1057.12	13.7288
DKIB014-2	31.405	27.8552	27.3167		Total	78	7679.22
DKIB014-3	31.9059	32.7598	33.4139
DKIB014-4	32.3467	28.0412	28.6646			Coefficients	Standard Error	t Stat	P-value	Lower 95%	Upper 95%	Lower 95.0%	Upper 95.0%
DKIB014-5	30.6849	34.8249	30.6456		Intercept	7.7514	1.56922	4.93967	4.44702e-06	4.6267	10.8761	4.6267	10.8761
DKPB80X3IIH6-1	46.3739	56.4965	47.6543		40.9974	0.820174	0.0373444	21.9625	6.80203e-35	0.745812	0.894536	0.745812	0.894536
DKPB80X3IIH6-2	54.7995	54.6662	57.0816
DKPB80X3IIH6-3	53.2057	55.7952	57.4098
DKPB80X3IIH6-4	50.9445	51.0056	48.1716
DKPB80X3IIH6-5	51.0113	38.5153	43.8604		RESIDUAL OUTPUT
DKPB80X3IIH6-6	45.6681	41.4273	47.2969
DKPB80X3IIH6-7	51.0113	51.9757	48.1161		Observation	Predicted 37.0571737815991	Residuals
DKPB80X3IIH6-8	54.7995	53.918	49.2186		1	35.4959	4.01322
DKPB80X3IIH6-9	48.3688	44.6432	47.9886		2	45.1052	-3.17105
H96X3IIH6-1	54.3016	60.7793	51.498		3	36.1129	1.3505
H96X3IIH6-2	47.9293	62.7254	53.8217		4	43.8246	-2.57518
H96X3IIH6-3	45.8924	36.8241	39.1616		5	35.0684	-2.44102
H96X3IIH6-4	45.9525	46.0987	52.2861		6	34.4486	-4.00685
H96X3IIH6-5	54.3016	50.1672	58.3188		7	36.858	0.356581
H96X3IIH6-6	52.7223	59.4956	59.3814		8	32.6982	-4.1695
H96X3IIH6-7	50.4816	49.9288	54.9201		9	28.3578	-0.882286
H96X3IIH6-8	50.5478	54.6911	52.8951		10	37.0182	-4.20405
H96X3IIH6-9	45.2532	51.1191	53.1581		11	37.9344	-0.926509
H96X3IIH6-10	50.5478	44.2282	45.498		12	34.9318	-2.95088
LH59XPHG29-1	48.0749	42.8331	49.6097		13	30.5975	-3.28075
LH59XPHG29-2	53.2257	62.7773	60.3155		14	34.6202	-1.20627
LH59XPHG29-3	53.1653	40.5072	46.2923		15	30.7501	-2.08541
LH59XPHG29-4	50.7728	50.8987	58.2731		16	36.3139	-5.66832
LH59XPHG29-5	48.1645	41.8424	47.8348		17	54.0884	-6.43409
LH123HT-1	33.204	38.2368	36.683		18	52.5872	4.49436
LH123HT-2	29.5469	25.4824	30.2463		19	53.5132	3.89657
LH123HT-3	32.6831	29.0662	33.6862		20	49.5849	-1.41333
LH123HT-4	31.0317	25.4287	28.5171		21	39.3406	4.51977
LH123HT-5	35.623	38.229	39.1833		22	41.729	5.56786
PA762-1	34.7289	25.4891	29.9264		23	50.3805	-2.26439
PA762-2	32.4195	35.457	36.266		24	51.9736	-2.75495
PA762-3	31.4287	29.0742	32.9139		25	44.3666	3.622
PA762-4	30.0281	35.8269	35.5967		26	57.6011	-6.10302
PA762-5	32.715	36.4925	35.5253		27	59.1972	-5.37548
PA762-6	32.4469	28.5325	30.583		28	37.9536	1.20807
PA762-7	32.4469	29.0155	34.599		29	45.5604	6.72572
PA762-8	33.4062	39.821	35.7275		30	48.8973	9.42151
PA762-9	31.454	25.6916	27.1058		31	56.5482	2.83321
PA762-10	32.7955	31.7742	33.5557		32	48.7017	6.21843
PA762X3IIH6-1	32.3018	27.1305	29.8608		33	52.6077	0.287493
PA762X3IIH6-2	31.4964	26.0335	28.3783		34	49.6779	3.48014
PA762X3IIH6-3	31.4763	29.4516	34.6852		35	44.0262	1.47179
PA762X3IIH6-4	31.6835	40.1758	36.2035		36	42.882	6.72774
PA762X3IIH6-5	30.714	34.303	30.468		37	59.2397	1.07571
PHG50XPHG47-1	46.5696	56.368	47.4428		38	40.9744	5.31793
PHG50XPHG47-2	55.0277	51.5322	51.0558		39	49.4972	8.77588
PHG50XPHG47-3	55.2914	59.6396	51.4199		40	42.0695	5.76537
PHG50XPHG47-4	53.7584	45.0405	50.0051		41	39.1123	-2.42931
PHG50XPHG47-5	34.5549	33.5008	38.0976		42	28.6514	1.59485
PHZ51-1	41.9759	44.5555	45.961		43	31.5908	2.09536
PHZ51-2	44.6092	55.0738	49.1487		44	28.6074	-0.0902951
PHZ51-3	62.9623	66.8915	61.7675		45	39.1058	0.0774902
PHZ51-4	45.3839	45.4984	42.8161		46	28.6569	1.26957
PHZ51-5	40.3853	48.5725	48.0741		47	36.8323	-0.566283
PHZ51-6	47.7991	50.0548	47.0633		48	31.5973	1.3166
PHZ51-7	33.0647	37.4823	37.4418		49	37.1357	-1.53897
PHZ51-8	48.6903	51.4991	50.1574		50	37.6816	-2.15625
PHZ51-9	42.9963	30.9509	36.5943		51	31.1531	-0.570034
PHZ51XLH59-1	32.7521	43.0702	37.9204		52	31.5492	3.04979
PHZ51XLH59-2	24.7133	21.9507	22.6666		53	40.4116	-4.68407
PHZ51XLH59-3	34.7994	26.7209	29.538		54	28.823	-1.71717
PHZ51XLH59-4	34.0701	25.2538	28.8567		55	33.8118	-0.256099
PHZ51XLH59-5	34.1186	28.6605	33.0862		56	30.0031	-0.142325
					57	29.1034	-0.725152
					58	31.9068	2.77842
					59	40.7026	-4.49905
					60	35.8859	-5.41783
					61	53.983	-6.54024
					62	50.0168	1.03901
					63	56.6663	-5.24635
					64	44.6925	5.31264
					65	35.2279	2.86974
					66	44.2947	1.66631
					67	52.9215	-3.77276
					68	62.6141	-0.846547
					69	45.068	-2.25188
					70	47.5893	0.484847
					71	48.8051	-1.74177
					72	38.4934	-1.05165
					73	49.9896	0.167714
					74	33.1366	3.45771
					75	43.0765	-5.15602
					76	25.7548	-3.08825
					77	29.6672	-0.129228
					78	28.4639	0.392717
					79	31.258	1.82822
Genotype	DIRT/3D	DIRT/2D	Manual		root system length
B101-1	300.4	354.124	315.824		SUMMARY OUTPUT
B101-2	264	207.954	231.689
B101-3	278.4	261.438	245.773		Regression Statistics
B101-4	288.4	281.321	273.626		Multiple R	0.956692
B101-5	300.8	317.782	335.054		R Square	0.91526
B112-1	290.4	330.871	300.46		Adjusted R Square	0.91416
B112-2	249.6	233.832	257.106		Standard Error	24.8088
B112-3	266.8	244.45	271.52		Observations	79
B112-4	271.2	247.905	273.961
B112-5	272	254.266	292.957		ANOVA
B112-6	312	278.106	279.984			df	SS	MS	F	Significance F
B112-7	285.2	281.642	256.016		Regression	1	511872	511872	831.665	5.09749e-43
DKIB014-1	263.6	284.616	300.449		Residual	77	47391.9	615.479
DKIB014-2	277.2	284.706	269.767		Total	78	559264
DKIB014-3	264.8	256.094	281.612
DKIB014-4	278.8	342.55	300.696			Coefficients	Standard Error	t Stat	P-value	Lower 95%	Upper 95%	Lower 95.0%	Upper 95.0%
DKIB014-5	259.6	243.288	252.892		Intercept	35.3659	10.0679	3.51273	0.000745668	15.3181	55.4137	15.3181	55.4137
DKPB80X3IIH6-1	376.4	336.197	369.242		354.124	0.892225	0.0309386	28.8386	5.09749e-43	0.830618	0.953831	0.830618	0.953831
DKPB80X3IIH6-2	398.8	388.165	435.243
DKPB80X3IIH6-3	388.4	429.166	429.388
DKPB80X3IIH6-4	384.4	323.837	357.366
DKPB80X3IIH6-5	396	407.222	389.099		RESIDUAL OUTPUT
DKPB80X3IIH6-6	381.6	370.147	389.067
DKPB80X3IIH6-7	376	384.042	411.146		Observation	Predicted 315.824405163575	Residuals
DKPB80X3IIH6-8	459.6	408.743	410.431		1	220.908	10.7817
DKPB80X3IIH6-9	411.2	475.86	429.506		2	268.628	-22.8549
H96X3IIH6-1	235.6	229.724	248.173		3	286.367	-12.7414
H96X3IIH6-2	196.4	224.248	206.075		4	318.899	16.1549
H96X3IIH6-3	261.6	261.334	256.773		5	330.577	-30.1173
H96X3IIH6-4	203.6	212.66	194.097		6	243.997	13.1092
H96X3IIH6-5	203.6	194.892	216.692		7	253.47	18.05
H96X3IIH6-6	195.6	221.354	220.322		8	256.553	17.4075
H96X3IIH6-7	195.2	158.977	184.809		9	262.228	30.7288
H96X3IIH6-8	162.8	148.23	150.749		10	283.499	-3.51493
H96X3IIH6-9	231.6	291.011	258.871		11	286.654	-30.6385
H96X3IIH6-10	206.8	198.785	208.563		12	289.307	11.1417
LH59XPHG29-1	378	425.507	391.356		13	289.387	-19.6209
LH59XPHG29-2	368.4	389.116	351.123		14	263.859	17.7531
LH59XPHG29-3	410.4	389.976	440.907		15	340.997	-40.3015
LH59XPHG29-4	383.2	386.657	383.749		16	252.434	0.458106
LH59XPHG29-5	341.2	327.344	337.576		17	335.329	33.9129
LH123HT-1	380.8	486.723	431.431		18	381.696	53.5469
LH123HT-2	382	418.171	393.738		19	418.278	11.1099
LH123HT-3	333.6	364.199	365.993		20	324.301	33.0647
LH123HT-4	375.6	436.127	406.801		21	398.699	-9.60044
LH123HT-5	341.6	397.375	369.625		22	365.62	23.4468
PA762-1	171.2	158.337	169.237		23	378.018	33.1282
PA762-2	198.8	205.748	213.024		24	400.056	10.3744
PA762-3	179.2	206.502	201.662		25	459.94	-30.434
PA762-4	200.8	194.489	196.291		26	240.332	7.84176
PA762-5	216	203.712	201.066		27	235.446	-29.3708
PA762-6	183.6	147.476	162.97		28	268.534	-11.7612
PA762-7	200.4	182.044	191.978		29	225.106	-31.0089
PA762-8	218.8	206.365	225.862		30	209.254	7.43863
PA762-9	165.6	141.538	148.19		31	232.864	-12.5419
PA762-10	207.2	225.621	226.142		32	177.209	7.6
PA762X3IIH6-1	350.8	363.172	338.076		33	167.62	-16.8717
PA762X3IIH6-2	320	298.797	290.089		34	295.014	-36.143
PA762X3IIH6-3	360.8	426.779	374.841		35	212.727	-4.16399
PA762X3IIH6-4	303.6	283.674	302.176		36	415.014	-23.6579
PA762X3IIH6-5	365.6	321.35	348.655		37	382.544	-31.4215
PHG50XPHG47-1	327.6	344.435	337.399		38	383.312	57.5952
PHG50XPHG47-2	369.2	295.587	343.944		39	380.351	3.39781
PHG50XPHG47-3	342.4	362.934	393.618		40	327.43	10.1457
PHG50XPHG47-4	342.8	386.152	343.154		41	469.632	-38.2011
PHG50XPHG47-5	385.6	430.779	393.91		42	408.469	-14.7308
PHZ51-1	347.2	359.744	392.97		43	360.313	5.68031
PHZ51-2	308	317.347	308.759		44	424.489	-17.6875
PHZ51-3	378	381.576	421.337		45	389.914	-20.289
PHZ51-4	330.4	361.846	375.721		46	176.638	-7.40076
PHZ51-5	341.6	347.297	359.788		47	218.939	-5.91477
PHZ51-6	347.2	333.035	346.631		48	219.612	-17.9507
PHZ51-7	344	378.152	348.234		49	208.894	-12.603
PHZ51-8	357.6	295.263	334.251		50	217.122	-16.0561
PHZ51-9	369.2	458.946	414.681		51	166.947	-3.97698
PHZ51XLH59-1	370	380.233	348.284		52	197.79	-5.8116
PHZ51XLH59-2	536	465.729	474.338		53	219.49	6.37222
PHZ51XLH59-3	364	310.23	333.537		54	161.65	-13.46
PHZ51XLH59-4	427.2	511.484	486.923		55	236.671	-10.529
PHZ51XLH59-5	388	377.216	422.826		56	359.397	-21.3214
					57	301.96	-11.871
					58	416.149	-41.3078
					59	288.467	13.7091
					60	322.082	26.5735
					61	342.68	-5.28051
					62	299.096	44.8473
					63	359.184	34.4335
					64	379.901	-36.7468
					65	419.718	-25.8079
					66	356.339	36.6312
					67	318.511	-9.75201
					68	375.818	45.5195
					69	358.214	17.5071
					70	345.233	14.5552
					71	332.508	14.1229
					72	372.762	-24.5287
					73	298.807	35.4443
					74	444.849	-30.168
					75	374.619	-26.3355
					76	450.901	23.4371
					77	312.161	21.3765
					78	491.725	-4.80129
					79	371.927	50.8992
Genotype	DIRT/3D	DIRT/2D	Manual		Root top Angle
B101-1	64.055	51.7698	59.2604		SUMMARY OUTPUT
B101-2	63.9941	62.1739	65.0552
B101-3	61.5972	54.2599	60.5876		Regression Statistics
B101-4	64.055	63.8612	61.2011		Multiple R	0.91751
B101-5	55.6922	46.6077	51.4626		R Square	0.841825
B112-1	64.6622	62.9249	65.4359		Adjusted R Square	0.839771
B112-2	67.0003	63.808	64.0749		Standard Error	2.62324
B112-3	69.3978	68.682	68.6276		Observations	79
B112-4	69.023	64.7988	69.3975
B112-5	63.2497	62.093	59.2613		ANOVA
B112-6	61.0922	59.6456	60.7783			df	SS	MS	F	Significance F
B112-7	66.1941	64.9273	65.5224		Regression	1	2820.01	2820.01	409.802	1.44697e-32
DKIB014-1	61.3895	54.6639	56.952		Residual	77	529.867	6.88139
DKIB014-2	51.939	43.4286	48.016		Total	78	3349.87
DKIB014-3	65.4037	66.6576	66.8377
DKIB014-4	63.1647	55.2274	61.7327			Coefficients	Standard Error	t Stat	P-value	Lower 95%	Upper 95%	Lower 95.0%	Upper 95.0%
DKIB014-5	63.9977	56.4461	62.1691		Intercept	13.4014	2.37708	5.63778	2.71686e-07	8.66807	18.1348	8.66807	18.1348
DKPB80X3IIH6-1	61.0781	53.8629	59.1235		51.7698	0.812027	0.0401128	20.2436	1.44697e-32	0.732152	0.891901	0.732152	0.891901
DKPB80X3IIH6-2	76.0724	68.9525	75.7794
DKPB80X3IIH6-3	75.4345	71.9789	70.4632
DKPB80X3IIH6-4	75.328	64.5249	69.8247
DKPB80X3IIH6-5	74.6526	70.2347	73.5305		RESIDUAL OUTPUT
DKPB80X3IIH6-6	65.4345	56.5534	60.55
DKPB80X3IIH6-7	80.3034	80.5321	79.5307		Observation	Predicted 59.260414690328	Residuals
DKPB80X3IIH6-8	71.8437	78.1534	74.4735		1	63.8883	1.16693
DKPB80X3IIH6-9	74.3181	75.7066	73.2572		2	57.4619	3.12566
H96X3IIH6-1	56.1194	48.2818	53.7066		3	65.2584	-4.05735
H96X3IIH6-2	51.7612	47.6991	54.0672		4	51.2481	0.21448
H96X3IIH6-3	59.3796	52.1784	55.6379		5	64.4981	0.93776
H96X3IIH6-4	58.9843	52.8781	57.557		6	65.2152	-1.14033
H96X3IIH6-5	56.8122	55.0841	54.9329		7	69.173	-0.545394
H96X3IIH6-6	57.0604	62.4717	59.6071		8	66.0198	3.37769
H96X3IIH6-7	58.1575	52.6563	55.3173		9	63.8226	-4.56131
H96X3IIH6-8	59.0794	59.8034	57.0404		10	61.8352	-1.05687
H96X3IIH6-9	56.367	54.5258	56.1787		11	66.1241	-0.601685
H96X3IIH6-10	49.1412	47.1114	48.4814		12	57.79	-0.838009
LH59XPHG29-1	54.3985	48.8842	51.0668		13	48.6666	-0.650643
LH59XPHG29-2	61.6992	58.9216	57.4916		14	67.5292	-0.691445
LH59XPHG29-3	59.3978	57.0749	58.643		15	58.2475	3.48513
LH59XPHG29-4	58.9425	54.2934	61.1152		16	59.2372	2.93199
LH59XPHG29-5	56.8452	53.3684	58.7183		17	57.1396	1.98393
LH123HT-1	63.4372	60.8808	61.6759		18	69.3927	6.38675
LH123HT-2	66.6075	56.7137	63.4585		19	71.8502	-1.38704
LH123HT-3	57.9668	57.2042	58.2787		20	65.7973	4.02733
LH123HT-4	56.0581	59.445	57.4541		21	70.4339	3.0966
LH123HT-5	58.4411	51.535	58.0429		22	59.3243	1.22573
PA762-1	61.4921	61.8322	63.7441		23	78.7957	0.734995
PA762-2	54.5442	52.3771	56.3216		24	76.864	-2.39051
PA762-3	47.9235	42.6447	46.0698		25	74.8772	-1.62004
PA762-4	60.7672	62.0388	59.2806		26	52.6076	1.09905
PA762-5	60.0868	53.3458	61.1285		27	52.1344	1.9328
PA762-6	61.6974	56.6697	59.7614		28	55.7717	-0.133845
PA762-7	58.9278	53.8803	57.7129		29	56.3399	1.21706
PA762-8	51.6332	53.3146	53.8761		30	58.1312	-3.1983
PA762-9	50.9736	48.332	51.5038		31	64.1301	-4.52295
PA762-10	52.7068	54.4444	54.9771		32	56.1598	-0.842489
PA762X3IIH6-1	65.1197	63.2188	62.4381		33	61.9634	-4.923
PA762X3IIH6-2	60.0458	56.5966	57.5241		34	57.6778	-1.49919
PA762X3IIH6-3	60.7672	60.4869	59.5566		35	51.6571	-3.17571
PA762X3IIH6-4	61.6974	58.1667	61.1334		36	53.0967	-2.02989
PA762X3IIH6-5	50.9736	49.4709	53.4178		37	61.2473	-3.75571
PHG50XPHG47-1	62.6579	56.0339	59.6166		38	59.7478	-1.10479
PHG50XPHG47-2	61.6974	58.7284	58.0591		39	57.4892	3.62606
PHG50XPHG47-3	62.0615	53.2281	57.9293		40	56.738	1.98025
PHG50XPHG47-4	61.4536	65.5153	64.4483		41	62.8383	-1.1624
PHG50XPHG47-5	55.3458	48.7073	51.2659		42	59.4544	4.00409
PHZ51-1	76.6125	62.9157	70.9674		43	59.8528	-1.57403
PHZ51-2	66.9549	63.0693	62.5161		44	61.6724	-4.21825
PHZ51-3	68.0728	61.6842	65.9885		45	55.2492	2.79372
PHZ51-4	65.9096	62.6185	64.1023		46	63.6108	0.133313
PHZ51-5	68.1892	70.6976	68.9502		47	55.933	0.388581
PHZ51-6	67.5086	60.6215	62.4976		48	48.0301	-1.96028
PHZ51-7	65.5562	60.9213	65.6287		49	63.7786	-4.49799
PHZ51-8	66.4373	62.8915	65.4356		50	56.7196	4.40887
PHZ51-9	66.8913	57.7489	64.582		51	59.4187	0.342628
PHZ51XLH59-1	65.9691	62.7893	68.6319		52	57.1537	0.559255
PHZ51XLH59-2	62.6319	60.7014	63.9791		53	56.6943	-2.81825
PHZ51XLH59-3	68.7669	62.8826	64.6303		54	52.6483	-1.14451
PHZ51XLH59-4	67.0036	66.5192	69.5531		55	57.6117	-2.63465
PHZ51XLH59-5	62.2545	58.4892	61.4761		56	64.7368	-2.29874
					57	59.3594	-1.83534
					58	62.5184	-2.9618
					59	60.6344	0.49908
					60	53.5731	-0.155332
					61	58.9025	0.714179
					62	61.0905	-3.03138
					63	56.6241	1.30518
					64	66.6016	-2.15326
					65	52.953	-1.68716
					66	64.4906	6.47673
					67	64.6154	-2.09929
					68	63.4907	2.49789
					69	64.2493	-0.147041
					70	70.8097	-1.85954
					71	62.6277	-0.130135
					72	62.8711	2.75756
					73	64.471	0.964532
					74	60.295	4.28694
					75	64.388	4.24387
					76	62.6926	1.28655
					77	64.4638	0.166505
					78	67.4168	2.13631
					79	60.8962	0.579893
		R2	R2	H2	H2
DIRT/3D	DIRT/2D	DIRT/3D	DIRT/2D	DIRT/3D	DIRT/2D
root system diameter	Root system diameter	0.8878	0.8756	0.641547	0.612525
stem diameter	Stem Diameter	0.8441	0.8602	0.836727	0.834561
root system length	root system length	0.9126	0.91526	0.953724	0.970646
brace root angle	Root top angle	0.8775	0.8377	0.905586	0.892033
brace-crown whorl distance
number of crown root
brace root angle
crown root angle
brace root diameter
crown root diameter
Crown-crown whorl distance
root system diameter min
root system eccentricity
number of brace root
root system density
brace root length
root trace projection radius
occupancy index of crown root
occupancy index of brace root
root system volume
Traits	DIRT/3D	DIRT/2D	DIRT/3D	DIRT/2D
root system diameter	0.8878	0.8756	0.641547	0.612525
stem diameter	0.8441	0.8602	0.836727	0.834561
lateral root diameter	0.8746	0.8868	0.961365	0.93575
root system length	0.9126	0.91526	0.953724	0.970646
brace root angle	0.8775	0.8377	0.905586	0.892033
